# Supplementary material for: Targeting arginine metabolism overcomes chemotherapy resistance in aggressive-variant prostate cancers
Source: iScience. 2026 Jun 2;29(6):116184. doi: 10.1016/j.isci.2026.116184 (PMC13254847; doi:10.1016/j.isci.2026.116184)
Supplement: Table S7. NanoString and GSEA expanded analyses [file mmc2.xlsx]

## Sheet: ALL_normalized_data w timepoint
Sample ID	Pt Acc#	Timepoint	Status	Chemo-Prog vs Chemo-Rsp	Rand Arm	Extreme Rsp vs Prg	Site bsl	Site rand	Site PD	AHCY-mRNA	NF1-mRNA	KRAS-mRNA	CGAS-mRNA	HLA-E-mRNA	KMT2D-mRNA	SIRPA-mRNA	CD38-mRNA	FAS-mRNA	CTAG1A/B-mRNA	CD209-mRNA	FLT4-mRNA	XCL1/2-mRNA	DKC1-mRNA	ENTPD2-mRNA	CCS-mRNA	FLT3-mRNA	GLUD2-mRNA	HSPB1-mRNA	TBRG4-mRNA	SETD2-mRNA	FZD7-mRNA	NANOG-mRNA	CEACAM3-mRNA	CD4-mRNA	CCL13-mRNA	EIF4EBP1-mRNA	CD53-mRNA	IL2RB-mRNA	PTPN6-mRNA	S100A12-mRNA	HGF-mRNA	JAK3-mRNA	BMPR1A-mRNA	ACKR3-mRNA	TERT-mRNA	DICER1-mRNA	ACSL3-mRNA	CDK4-mRNA	CD44-mRNA
9_Post	9	Post-chemo	Progressing	Chemo-Prog			Liv, Pr		Liv	8.56637	6.27895	5.40448	4.35557	9.07124	7.10492	4.58505	4.32193	4.32193	4.32193	4.32193	4.32193	4.32193	5.88991	4.32193	6.87263	4.32193	7.07502	11.9072	6.00539	7.36796	6.56368	4.32193	4.32193	4.40448	4.32193	8.38329	7.12695	4.32193	5.64734	4.32193	6.49759	5.51996	7.16293	5.1123	4.32193	7.08255	6.14145	8.00539	8.21869
9_Pre	9	Pre-chemo		Chemo-Prog			Liv, Pr		Liv	8.12104	4.32193	6.89324	4.32193	10.3492	7.42667	7.66768	4.32193	4.32193	4.32193	4.32193	4.32193	4.32193	6.23027	4.32193	6.77459	4.32193	6.96724	11.7938	4.32193	7.31773	4.32193	4.32193	6.59951	4.32193	4.32193	7.73277	10.4102	4.32193	8.30352	13.07	6.10474	8.02035	6.16887	4.32193	4.32193	7.87413	4.32193	7.50329	9.40686
10_Pre	10	Pre-chemo		Chemo-Rsp	OLAPARIB	Ex Rsp	Liv			6.93622	6.40017	5.32617	4.32193	9.24315	7.00898	4.32193	5.28769	4.32193	4.32193	4.32193	5.07824	4.32193	4.83313	4.32193	6.8596	4.32193	8.88881	9.72929	4.98513	6.6481	4.32193	6.89842	4.32193	5.8856	4.32193	6.6174	7.80616	5.12263	5.91113	4.32193	7.37286	5.6632	6.84643	6.14433	4.32193	7.25815	5.43579	7.32617	6.38202
11_Post	11	Post-chemo	Responding	Chemo-Rsp	observation	Ex Rsp	LN, BM	Plvc	Liv	4.32193	4.32193	4.32193	4.32193	8.97734	4.32193	4.32193	4.32193	4.32193	4.32193	4.32193	4.32193	4.32193	4.32193	4.32193	4.32193	4.32193	4.32193	8.81687	4.32193	7.89934	4.32193	4.32193	4.32193	4.32193	4.32193	4.32193	8.57071	4.32193	7.46638	4.32193	4.32193	7.78831	4.32193	4.32193	4.32193	4.32193	4.32193	4.32193	4.32193
12_Post	12	Post-chemo	Progressing	Chemo-Prog			LN		LN	4.32193	4.32193	4.32193	4.32193	9.97038	4.32193	4.32193	4.32193	4.32193	4.32193	4.32193	4.32193	4.32193	4.32193	4.32193	4.32193	4.32193	4.32193	9.86541	4.32193	4.32193	4.32193	4.32193	4.32193	4.32193	4.32193	4.32193	8.78135	4.32193	4.32193	8.52981	7.78135	4.32193	7.72246	4.32193	4.32193	4.32193	4.32193	4.32193	4.32193
15_Post	15	Post-chemo	Responding	Chemo-Rsp	OLAPARIB	Ex Rsp	Liv	Liv		9.56347	6.70637	6.58313	4.96094	8.07315	7.02322	4.32193	4.32193	4.32193	4.32193	4.32193	4.32193	4.32193	6.33291	4.32193	6.62836	4.32193	7.94672	10.6149	5.97501	7.37598	5.47834	4.32193	4.32193	4.32193	4.32193	6.44838	6.00276	4.32193	6.21925	4.32193	5.82767	4.53644	7.17726	4.8431	4.32193	7.58772	7.6592	7.92876	8.59001
17_Post	17	Post-chemo	Responding	Chemo-Rsp	OLAPARIB	Ex Rsp	LN	LN	LN	4.32193	4.32193	4.32193	4.32193	8.7864	4.32193	4.32193	4.32193	4.32193	4.32193	4.32193	4.32193	4.32193	4.32193	4.32193	4.32193	4.32193	4.32193	10.6199	4.32193	4.32193	4.32193	4.32193	4.32193	4.32193	4.32193	4.32193	8.71046	4.32193	4.32193	4.32193	4.32193	4.32193	4.32193	4.32193	4.32193	4.32193	4.32193	4.32193	4.32193
18_Pre	18	Pre-chemo		Chemo-Prog		Ext Prg	Pr			7.53747	6.3569	6.03497	5.55434	9.58956	6.72799	5.37601	4.88297	4.32193	4.32193	4.32193	4.32193	4.58751	5.33753	4.32193	6.90944	4.32193	7.58751	10.5268	5.37601	7.20489	7.08227	4.32193	4.32193	4.32193	4.32193	6.15045	6.69793	4.32193	5.5204	4.32193	6.68267	5.45001	8.15045	5.856	4.32193	7.67497	5.17247	7.55434	8.21023
20_Post	20	Post-chemo	Responding	Chemo-Rsp	OLAPARIB	Ex Rsp	Bn	Bn		7.96139	4.32193	4.32193	4.32193	8.78962	7.47596	4.32193	4.32193	4.32193	4.32193	4.32193	4.32193	4.32193	4.32193	4.32193	6.80611	4.32193	7.30088	10.4074	4.32193	7.30088	4.32193	4.32193	4.32193	4.32193	4.32193	4.32193	7.87024	4.32193	4.32193	7.30088	7.70423	4.32193	7.59461	7.25357	4.32193	7.83853	6.66861	7.55613	7.34668
20_Pre	20	Pre-chemo		Chemo-Rsp	OLAPARIB	Ex Rsp	Bn	Bn		8.0761	4.32193	4.32193	4.32193	9.1663	4.32193	4.32193	4.32193	4.32193	4.32193	4.32193	4.32193	4.32193	4.32193	4.32193	4.32193	4.32193	4.32193	10.7218	4.32193	4.32193	4.32193	4.32193	4.32193	4.32193	4.32193	7.58133	8.79433	4.32193	4.32193	4.32193	8.61376	7.76576	4.32193	4.32193	4.32193	4.32193	4.32193	4.32193	8.70687
21_Post	21	Post-chemo	Progressing	Chemo-Prog			Pr		Pr	8.86591	6.73965	5.96706	4.32193	8.50104	7.6675	4.32193	4.32193	4.32193	4.32193	4.32193	4.32193	4.32193	6.02595	4.32193	7.26474	4.32193	7.05452	11.1519	5.90566	7.05452	4.32193	4.32193	4.32193	4.32193	4.32193	8.73965	6.70402	4.32193	4.32193	4.32193	5.70402	4.32193	7.11002	6.24008	4.32193	7.35937	4.32193	7.72194	6.93668
21_Pre	21	Pre-chemo		Chemo-Prog			Pr		Pr	9.51286	6.5629	6.21894	4.32193	8.37648	6.60597	4.32193	4.32193	4.32193	4.32193	4.32193	4.32193	4.32193	7.04206	4.32193	7.49578	4.32193	7.96145	10.6322	4.32193	6.97793	4.32193	4.32193	4.32193	4.32193	4.32193	7.72796	5.84043	4.32193	4.32193	4.32193	5.97793	4.32193	7.97793	4.32193	4.32193	7.54087	7.35139	8.10346	4.32193
22_Post	22	Post-chemo	Responding	Chemo-Rsp	observation		Bn	Bn		7.35678	4.32193	4.32193	4.32193	8.28278	4.32193	4.32193	4.32193	4.32193	4.32193	4.32193	4.32193	4.32193	4.32193	4.32193	4.32193	4.32193	4.32193	8.12232	4.32193	4.32193	4.32193	4.32193	4.32193	4.32193	4.32193	4.32193	7.84221	4.32193	4.32193	11.2685	4.32193	4.32193	4.32193	4.32193	4.32193	4.32193	4.32193	4.32193	4.32193
23_Pre	23	Pre-chemo		Chemo-Prog		Ext Prg	Liv			8.10422	4.32193	4.32193	4.32193	7.50015	7.31573	4.32193	4.32193	4.32193	4.32193	4.32193	4.32193	4.32193	4.32193	4.32193	7.17822	4.32193	4.32193	11.471	4.32193	4.32193	4.32193	4.32193	4.32193	4.32193	4.32193	8.78703	7.55674	4.32193	7.17822	4.32193	4.32193	4.32193	4.32193	4.32193	4.32193	8.02622	4.32193	7.31573	9.41089
26_Post	26	Post-chemo	Responding	Chemo-Rsp	observation		Bn	Bn		8.35222	4.32193	4.32193	4.32193	4.32193	4.32193	4.32193	4.32193	4.32193	4.32193	4.32193	4.32193	4.32193	4.32193	4.32193	4.32193	4.32193	4.32193	10.18	4.32193	7.48972	4.32193	4.32193	4.32193	4.32193	4.32193	4.32193	4.32193	4.32193	4.32193	4.32193	4.32193	4.32193	4.32193	4.32193	4.32193	4.32193	4.32193	4.32193	4.32193
27_Pre	27	Pre-chemo		Chemo-Prog		Ext Prg	Bn			9.09241	7.05208	5.49656	5.45217	8.1175	7.89511	4.49656	4.32193	4.32193	4.32193	4.32193	4.84449	4.32193	6.73757	4.32193	7.26595	4.32193	6.59172	10.5343	5.79202	7.20706	4.32193	4.7001	4.32193	4.32193	4.32193	5.99133	5.20706	4.32193	6.31015	4.32193	5.62209	4.53963	6.9279	6.05208	4.32193	6.71895	6.48559	7.44085	6.02202
28_Post	28	Post-chemo	Progressing	Chemo-Prog			Adr		Adr	8.87021	6.89159	6.02652	4.32193	8.21916	6.38909	4.32193	4.32193	4.32193	4.32193	4.32193	4.32193	4.32193	6.38909	4.32193	6.83387	4.32193	7.00052	11.0568	6.07714	7.10181	6.07714	4.32193	4.32193	4.32193	4.32193	9.03934	6.83387	4.32193	6.21916	4.32193	5.9196	4.32193	6.94708	5.86302	4.32193	7.38909	6.94708	8.41883	5.74272
28_Pre	28	Pre-chemo		Chemo-Prog			Adr		Adr	8.88622	6.94281	4.32193	4.32193	9.08786	6.7018	4.32193	4.32193	4.32193	4.32193	4.32193	4.32193	4.32193	4.32193	4.32193	7.04972	4.32193	7.49029	11.2311	6.56429	7.37165	4.32193	4.32193	4.32193	4.32193	4.32193	8.85708	7.73422	4.32193	4.32193	4.32193	4.32193	4.32193	7.59992	6.7018	4.32193	7.10035	6.56429	8.76593	6.56429
30_Post	30	Post-chemo	Responding	Chemo-Rsp	OLAPARIB	Ex Rsp	Bn	Bn		8.43164	6.66338	6.13886	4.32594	9.65565	6.70145	4.70145	5.02338	4.32193	4.32193	4.40189	4.32193	4.32193	5.83073	4.32193	7.32106	4.32193	8.63219	8.05018	4.67108	7.31124	5.04722	5.18258	4.32193	4.32193	4.32193	6.48281	6.89785	4.32193	5.78891	5.81693	6.21452	4.57592	8.06777	5.45634	4.32193	8.53012	5.60834	7.66338	7.33081
32_Post	32	Post-chemo	Responding	Chemo-Rsp	observation		LN	LN	LN	8.76002	6.18713	6.35705	4.32193	9.02002	6.50905	4.32193	5.56564	4.32193	4.32193	4.32193	4.32193	4.32193	6.1506	4.32193	7.05502	4.32193	7.8652	9.78108	5.56564	7.27459	5.32463	4.32193	4.32193	4.32193	4.32193	4.32193	7.98414	4.32193	6.35705	4.32193	6.18713	5.90959	6.8652	5.38876	4.32193	7.87643	7.60667	7.46511	6.56564
32_Pre	32	Pre-chemo		Chemo-Rsp	observation		LN	LN	LN	9.45718	6.54281	6.91265	4.32193	7.07693	5.89074	4.32193	4.32193	4.32193	4.32193	4.32193	4.32193	4.32193	6.58891	4.32193	7.29283	4.32193	9.08981	10.7298	6.04421	7.01073	4.32193	4.32193	4.32193	4.32193	4.32193	6.15867	5.90538	4.32193	5.10892	4.32193	4.89074	4.32193	7.54281	6.10892	4.32193	7.43084	9.10733	8.15867	4.44595
33_Post	33	Post-chemo	Responding	Chemo-Rsp	OLAPARIB	Ex Rsp	Bn	Bn	LN	4.32193	4.32193	4.32193	4.32193	8.10821	4.32193	4.32193	4.32193	4.32193	4.32193	4.32193	4.32193	4.32193	4.32193	4.32193	4.32193	4.32193	4.32193	8.28509	4.32193	4.32193	4.32193	4.32193	4.32193	4.32193	4.32193	4.32193	4.32193	4.32193	4.32193	4.32193	4.32193	8.28509	4.32193	4.32193	4.32193	4.32193	4.32193	4.32193	4.32193
33_Pre	33	Pre-chemo		Chemo-Rsp	OLAPARIB	Ex Rsp	Bn	Bn	LN	8.34002	6.5115	6.46088	4.32193	7.88874	7.20811	4.32193	4.32193	4.32193	4.32193	4.32193	4.32193	4.32193	6.17708	4.32193	6.69792	4.32193	8.20811	7.39049	5.62315	6.79648	5.27801	5.39049	4.39049	4.32193	4.32193	5.71242	5.52799	4.32193	4.32193	4.769	4.92654	4.59212	7.83674	5.65352	4.32193	7.20811	8.4436	7.81003	5.79648
34_Post	34	Post-chemo	Responding	Chemo-Rsp	OLAPARIB		Bn	Bn	Bn	7.44387	4.32193	4.32193	4.32193	10.0008	4.32193	4.32193	4.32193	4.32193	4.32193	4.32193	4.32193	4.32193	4.32193	4.32193	4.32193	4.32193	7.38729	10.1781	4.32193	4.32193	4.32193	4.32193	4.32193	4.32193	4.32193	4.32193	8.52479	4.32193	4.32193	8.13575	4.32193	4.32193	7.3284	4.32193	4.32193	7.44387	4.32193	7.13575	8.7658
34_Pre	34	Pre-chemo		Chemo-Rsp	OLAPARIB		Bn	Bn	Bn	8.86092	6.53214	6.18421	4.32193	7.64761	8.23785	4.32193	4.32193	4.32193	4.32193	4.32193	4.32193	4.32193	6.30974	4.32193	6.84026	4.32193	7.07056	9.92118	5.84026	6.30974	4.32193	4.32193	4.32193	4.32193	4.32193	7.22728	5.59925	4.32193	6.30974	9.58276	4.32193	4.32193	6.30974	4.32193	4.32193	6.97271	7.66338	7.47967	5.46175
35_Post	35	Post-chemo	Responding	Chemo-Rsp	OLAPARIB	Ex Rsp	Bn	Bn		8.10821	4.32193	6.9089	4.32193	8.69317	7.012	4.32193	4.32193	4.32193	4.32193	4.32193	4.32193	4.32193	4.32193	4.32193	6.54633	4.32193	7.51157	9.65386	4.32193	7.15401	4.32193	4.32193	4.32193	4.32193	4.32193	7.15401	7.58028	4.32193	4.32193	9.08475	7.32394	4.32193	7.61345	6.73898	4.32193	7.40194	4.32193	8.32394	8.34384
35_Pre	35	Pre-chemo		Chemo-Rsp	OLAPARIB	Ex Rsp	Bn	Bn		9.46732	6.41822	6.66264	4.32193	8.18376	7.44025	4.32193	4.32193	4.32193	5.68126	4.32193	4.32193	4.32193	6.17721	4.32193	7.56578	4.32193	8.30274	10.4127	5.64378	7.1101	5.09629	5.15074	4.32193	5.44025	4.32193	7.2785	7.15074	4.32193	5.44025	4.32193	6.44025	4.91942	7.66264	5.95044	4.32193	7.71778	6.09629	7.63426	6.87159
37_Pre	37	Pre-chemo		Chemo-Prog		Ext Prg	LN		Liv	8.92216	5.89336	6.50141	6.12899	10.4445	6.20595	5.52413	6.3738	4.32193	4.32193	4.32193	4.32193	6.21529	6.16799	4.32193	6.61865	4.32193	6.69406	9.40881	5.44696	7.13884	4.89336	4.32193	4.32193	5.72053	5.47833	6.18709	8.73358	5.83399	6.77206	4.32193	6.59022	6.24295	6.80335	5.16799	4.32193	7.22457	7.4588	7.90495	7.56852
41_Pre	41	Pre-chemo		Chemo-Rsp	observation		Liv, LN	Liv		8.29375	6.34229	5.87932	4.32193	8.9425	6.81453	4.95527	4.32193	4.32193	4.32193	4.32193	4.32193	4.32193	4.9918	4.32193	6.64715	4.32193	5.83979	11.235	4.9918	6.88904	4.6006	4.32193	4.32193	4.32193	4.32193	5.98275	6.31372	4.32193	5.63565	4.32193	4.32193	4.32193	7.90349	4.57676	4.32193	7.28825	8.06218	7.89387	4.32193
42_Post	42	Post-chemo	Responding	Chemo-Rsp	OLAPARIB	Ex Rsp	Pr	Pr	Pr	8.70361	6.50675	6.54833	6.00776	9.22204	6.73275	4.84378	5.73275	4.32193	4.32193	4.32193	4.32193	4.3743	6.06618	4.32193	6.78238	4.32193	8.07474	9.25255	6.24877	7.04309	5.73275	4.54833	4.32193	5.29835	4.32193	7.68509	8.41757	5.78934	6.4726	4.32193	5.83036	6.97154	7.44204	4.76132	4.32193	7.12782	7.80314	8.22845	7.66633
42_Pre	42	Pre-chemo		Chemo-Rsp	OLAPARIB	Ex Rsp	Pr	Pr	Pr	4.32193	4.32193	4.32193	4.32193	9.56307	4.32193	4.32193	4.32193	4.32193	4.32193	4.32193	4.32193	4.32193	4.32193	4.32193	4.32193	4.32193	4.32193	9.69895	4.32193	4.32193	4.32193	4.32193	4.32193	4.32193	4.32193	4.32193	8.26761	4.32193	4.32193	4.32193	4.32193	4.32193	4.32193	4.32193	4.32193	4.32193	4.32193	4.32193	8.31068
43_Pre	43	Pre-chemo		Chemo-Prog		Ext Prg	Liv			8.87295	5.89295	5.50216	4.62502	7.77849	5.63967	4.89295	4.32193	4.32193	4.32193	4.32193	4.32193	4.32193	5.95282	4.32193	6.2677	4.32193	7.73823	10.3766	6.17018	7.22463	4.59527	4.32193	4.32193	4.32193	4.32193	7.9933	6.77186	4.32193	5.01031	4.32193	5.18024	4.32193	7.99615	4.32193	4.32193	6.7585	6.75178	8.82729	5.43657
44_Pre	44	Pre-chemo		Chemo-Prog		Ext Prg	Liv			7.56444	4.32193	4.32193	4.32193	7.75708	4.32193	4.32193	4.32193	4.32193	4.32193	4.32193	4.32193	4.32193	4.32193	4.32193	4.32193	4.32193	8.66397	9.75708	4.32193	4.32193	4.32193	4.32193	4.32193	4.32193	4.32193	7.07901	4.32193	4.32193	4.32193	4.32193	7.34205	4.32193	4.32193	4.32193	4.32193	4.32193	4.32193	4.32193	4.32193
46_Pre	46	Pre-chemo		Chemo-Prog			Bn			8.62862	6.83721	4.32193	6.5962	7.3847	7.4587	4.32193	4.32193	4.32193	4.32193	4.32193	4.32193	4.32193	4.32193	4.32193	7.83721	4.32193	6.5962	9.67593	4.32193	7.42217	4.32193	4.32193	4.32193	4.32193	4.32193	7.75148	6.4587	4.32193	4.32193	4.32193	6.66033	4.32193	7.49432	4.32193	4.32193	7.5962	4.32193	7.69136	6.89166
48_Post	48	Post-chemo	Responding	Chemo-Rsp	OLAPARIB		Liv	Liv		7.23356	5.57906	6.46803	6.0721	9.93531	6.4966	6.03363	4.32193	4.32193	4.32193	4.32193	5.57906	4.32193	5.46803	4.32193	6.97392	4.32193	8.1003	10.8312	5.73106	6.86857	4.32193	4.32193	4.32193	5.40913	6.25044	7.91164	8.55209	4.32193	6.37876	4.32193	7.23356	7.0721	6.31603	6.60553	4.32193	6.91164	5.57906	7.78996	7.95346
49_Pre	49	Pre-chemo		Chemo-Rsp	OLAPARIB	Ex Rsp	Liv	Liv		7.42582	6.40413	6.00359	6.00359	10.4709	6.91432	5.81917	8.07398	4.32193	5.9447	4.32193	4.32193	4.32193	4.32193	4.32193	6.48902	4.32193	8.41502	9.44188	4.32193	7.29047	4.32193	4.32193	4.32193	6.21772	4.32193	6.68166	9.50439	6.00359	7.16709	4.32193	7.42582	7.31393	6.00359	5.8833	4.32193	7.31393	5.68166	7.48902	8.4472
50_Post	50	Post-chemo	Responding	Chemo-Rsp	observation	Ex Rsp	Bn	Bn		7.47918	6.67183	4.32193	4.32193	9.8175	6.74222	4.32193	4.32193	4.32193	4.32193	4.32193	4.32193	4.32193	4.32193	4.32193	4.32193	4.32193	7.59783	9.59783	4.32193	4.32193	4.32193	4.32193	4.32193	4.32193	4.32193	4.32193	7.93486	4.32193	4.32193	4.32193	7.25679	4.32193	7.59783	7.51982	4.32193	7.84175	4.32193	7.84175	7.74222
50_Pre	50	Pre-chemo		Chemo-Rsp	observation	Ex Rsp	Bn	Bn		8.80387	4.32193	4.32193	4.32193	8.422	4.32193	4.32193	4.32193	4.32193	4.32193	4.32193	4.32193	4.32193	4.32193	4.32193	4.32193	4.32193	4.32193	10.2231	4.32193	4.32193	4.32193	4.32193	4.32193	4.32193	4.32193	4.32193	4.32193	4.32193	4.32193	4.32193	4.32193	4.32193	4.32193	4.32193	4.32193	4.32193	8.54753	7.76992	4.32193
55_Post	55	Post-chemo	Progressing	Chemo-Prog			LN		LN	9.97501	6.31838	4.32193	4.32193	7.00644	6.57472	4.32193	4.32193	4.32193	4.32193	4.32193	4.32193	4.32193	7.50601	4.32193	8.19285	4.32193	6.64031	9.97501	5.79231	7.48831	4.32193	4.32193	4.32193	4.32193	4.32193	5.47039	5.47039	4.32193	4.32193	4.32193	4.32193	4.32193	7.33828	6.27774	4.32193	7.14846	7.8489	8.36763	7.07919
55_Pre	55	Pre-chemo		Chemo-Prog			LN		LN	8.971	7.07107	5.05612	4.32193	7.73795	7.47116	4.32193	4.32193	4.32193	4.32193	4.32193	4.32193	4.32193	7.85486	4.32193	8.34152	4.32193	6.81101	11.2809	6.1716	7.73795	5.05612	5.64108	4.32193	4.32193	4.32193	4.32193	5.89742	4.32193	5.89742	4.32193	5.1716	5.60044	7.87204	6.32914	4.32193	6.22605	7.11501	7.53725	7.47116
56_Post	56	Post-chemo	Responding	Chemo-Rsp	OLAPARIB	Ex Rsp	LN	LN		4.32193	4.32193	4.32193	4.32193	4.32193	4.32193	4.32193	4.32193	4.32193	4.32193	4.32193	4.32193	4.32193	4.32193	4.32193	4.32193	4.32193	4.32193	10.9171	4.32193	4.32193	4.32193	4.32193	4.32193	4.32193	4.32193	4.32193	4.32193	4.32193	4.32193	4.32193	4.32193	4.32193	4.32193	4.32193	4.32193	4.32193	4.32193	4.32193	4.32193
56_Pre	56	Pre-chemo		Chemo-Rsp	OLAPARIB	Ex Rsp	LN	LN		7.91197	4.32193	6.08755	4.32193	8.85131	5.96201	6.02615	4.32193	4.32193	4.32193	4.32193	4.32193	4.32193	4.32193	4.32193	5.82451	4.32193	7.36056	9.8949	4.32193	7.20302	4.32193	4.32193	4.32193	4.32193	4.32193	6.99444	7.14644	4.32193	6.20302	4.32193	5.82451	4.32193	7.17501	6.45678	4.32193	7.11729	4.32193	8.18908	6.8949
58_Post	58	Post-chemo	Progressing	Chemo-Prog		Ext Prg	Liv		Liv	9.61514	5.90607	6.82788	4.32193	8.38937	5.61362	4.64568	4.32193	4.32193	4.32193	4.32193	4.32193	4.32193	6.33756	4.32193	6.71531	4.32193	8.13082	8.66145	5.10367	6.98337	4.32771	4.32193	4.32193	4.32193	4.32193	6.7961	6.51726	4.32193	5.61362	4.32193	6.13788	4.32193	7.43021	4.9323	4.32193	7.83659	8.79877	8.32771	6.46431
58_Pre	58	Pre-chemo		Chemo-Prog		Ext Prg	Liv		Liv	8.59493	4.32193	4.32193	4.32193	8.69114	4.32193	4.32193	4.32193	4.32193	4.32193	4.32193	4.32193	4.32193	4.32193	4.32193	8.05887	4.32193	4.32193	9.83498	4.32193	4.32193	4.32193	4.32193	4.32193	4.32193	4.32193	4.32193	7.9464	4.32193	4.32193	8.49183	4.32193	4.32193	4.32193	4.32193	4.32193	7.5443	4.32193	4.32193	7.3808
59_Pre	59	Pre-chemo		Chemo-Rsp	OLAPARIB	Ex Rsp	Lu		Abd	8.29905	4.32193	4.32193	4.32193	7.95617	4.32193	4.32193	4.32193	4.32193	4.32193	4.32193	4.32193	4.32193	4.32193	4.32193	4.32193	4.32193	4.32193	10.2059	4.32193	6.92054	4.32193	4.32193	4.32193	4.32193	4.32193	7.3535	4.32193	4.32193	4.32193	4.32193	4.32193	8.21332	4.32193	4.32193	4.32193	4.32193	4.32193	7.4566	4.32193
60_Pre	60	Pre-chemo		Chemo-Rsp	observation		LN	LN		7.81433	6.48249	6.6689	6.6689	10.1675	6.90991	4.32193	8.6906	5.94644	4.32193	4.32193	4.32193	7.05077	4.32193	4.32193	6.43186	4.32193	7.48249	9.67436	4.32193	7.37939	4.32193	4.32193	4.32193	6.20947	4.32193	6.08394	9.76917	6.08394	7.23922	4.32193	6.5314	6.83396	7.05077	6.5787	4.32193	7.60179	6.26836	7.14807	7.48249
61_Pre	61	Pre-chemo		Chemo-Rsp	OLAPARIB		Bn	Bn		8.33485	6.51506	4.75607	4.32193	8.44909	6.68207	4.32193	4.32193	4.32193	4.32193	4.32193	4.32193	4.91692	5.27802	4.32193	7.39903	4.32193	6.86641	10.049	4.72617	6.98163	5.49303	4.32193	4.32193	4.32193	4.32193	6.76712	5.96572	4.32193	6.07355	4.32193	4.48859	4.32193	7.62751	4.32193	4.32193	7.29975	5.49303	7.25857	8.14803
62_Pre	62	Pre-chemo		Chemo-Prog		Ext Prg	Liv			9.71632	5.66482	6.07145	4.56049	9.82727	5.91098	5.69799	5.44801	4.32193	4.32193	4.99345	4.32193	4.32193	4.939	4.32193	7.88961	4.32193	10.2993	9.22724	6.04591	6.66482	4.32193	4.32193	4.32193	7.58729	4.32193	7.3575	6.88242	4.32193	6.28295	4.88242	7.88242	5.14545	6.6815	4.32193	4.32193	7.3575	5.28295	7.39843	5.939
64_Post	64	Post-chemo	Progressing	Chemo-Prog			LN		Bn	8.59453	6.35352	6.21601	4.32193	7.61029	6.59453	4.61029	4.32193	4.32193	9.38594	4.32193	4.32193	4.32193	6.67169	4.32193	6.85491	4.32193	7.47043	9.65278	5.75916	7.18476	4.84162	4.32193	4.32193	4.32193	4.32193	6.62589	6.64132	4.32193	5.08673	4.32193	5.33466	5.91962	7.69406	6.1091	4.32193	7.90691	5.64132	7.73778	7.50458
64_Pre	64	Pre-chemo		Chemo-Prog			LN		Bn	8.85745	6.14375	6.7853	4.32193	7.97331	6.15197	5.1844	4.32193	4.69254	9.57748	4.32193	4.32193	4.32193	6.30725	4.32193	6.73694	4.32193	7.97331	10.2873	5.44743	6.99175	5.27751	4.32193	4.32193	4.32193	4.32193	6.53803	7.07625	4.32193	5.53803	4.32193	5.39298	4.62328	7.40335	6.04127	4.32193	8.01897	5.2317	7.75594	7.55982
65_Post	65	Post-chemo	Progressing	Chemo-Prog			Bn		Bn	7.8205	4.32193	6.00493	4.32193	9.14897	6.85292	6.26796	5.683	4.32193	4.32193	4.32193	5.75339	4.32193	4.32193	4.32193	7.08899	4.32193	6.36107	9.39449	4.32193	7.03349	5.75339	4.32193	6.11596	5.683	4.32193	4.32193	7.08899	4.32193	6.609	10.0228	6.609	6.21905	6.94603	6.94603	4.32193	6.97578	4.32193	7.19396	7.8368
65_Pre	65	Pre-chemo		Chemo-Prog			Bn		Bn	6.63025	4.32193	4.32193	4.32193	8.1663	7.00876	4.32193	4.32193	4.32193	4.32193	4.32193	4.32193	4.32193	4.32193	4.32193	6.63025	4.32193	4.32193	8.47825	4.32193	4.32193	4.32193	4.32193	4.32193	4.32193	4.32193	4.32193	6.63025	4.32193	4.32193	4.32193	4.32193	7.00876	6.89329	7.21521	4.32193	4.32193	4.32193	4.32193	8.26252
66_Pre	66	Pre-chemo		Chemo-Rsp	observation		Bn	Bn		8.6551	4.32193	6.9389	4.32193	7.83198	6.66759	6.5645	4.32193	6.7165	4.32193	4.32193	6.33318	6.39458	4.32193	6.85401	6.20193	4.32193	6.33318	8.62979	4.32193	4.32193	4.32193	7.51005	7.26905	6.20193	4.32193	7.23588	7.6425	4.32193	6.85401	6.80961	6.45347	6.7165	6.33318	6.45347	6.45347	7.05754	4.32193	6.39458	6.76381
67_Post	67	Post-chemo	Responding	Chemo-Rsp	OLAPARIB	Ex Rsp	LN	LN	LN	7.95554	6.11051	6.11051	4.32193	8.06987	6.2136	4.32193	4.32193	4.32193	4.32193	4.32193	4.32193	4.32193	4.32193	4.32193	6.30982	4.32193	7.97033	10.1468	4.32193	7.74794	4.32193	4.32193	4.32193	4.32193	4.32193	4.32193	6.16298	4.32193	4.32193	4.32193	6.97033	4.32193	8.91787	4.32193	4.32193	7.48491	8.26251	7.48491	6.11051
67_Pre	67	Pre-chemo		Chemo-Rsp	OLAPARIB	Ex Rsp	LN	LN	LN	7.5162	6.06874	6.30975	4.32193	9.39067	7.06874	6.19427	4.32193	4.32193	4.32193	4.32193	4.32193	4.32193	4.32193	4.32193	4.32193	4.32193	7.75905	10.2923	4.32193	7.49195	4.32193	4.32193	4.32193	4.32193	4.32193	4.32193	7.46729	4.32193	5.93124	7.03557	6.73859	6.30975	8.6537	4.32193	4.32193	7.22402	8.1171	7.28173	7.00162
68_Post	68	Post-chemo	Responding	Chemo-Rsp	OLAPARIB		LN	LN	LN	7.85026	4.32193	4.32193	4.32193	8.51323	4.32193	4.32193	4.32193	4.32193	4.32193	4.32193	4.32193	4.32193	4.32193	4.32193	4.32193	4.32193	4.32193	4.32193	4.32193	4.32193	4.32193	4.32193	4.32193	4.32193	4.32193	4.32193	7.58723	4.32193	4.32193	4.32193	4.32193	4.32193	4.32193	4.32193	4.32193	4.32193	4.32193	4.32193	7.72473
68_Pre	68	Pre-chemo		Chemo-Rsp	OLAPARIB		LN	LN	LN	8.70048	5.96024	6.50081	4.32193	9.00861	6.67074	4.32193	4.32193	4.32193	4.32193	4.32193	4.32193	4.32193	4.32193	4.32193	7.14467	4.32193	7.78621	7.78621	4.32193	7.28217	4.32193	4.32193	4.32193	4.32193	4.32193	6.2557	6.71026	4.32193	6.14467	4.32193	7.14467	4.32193	7.54521	4.32193	4.32193	8.0554	5.89313	7.5669	7.89313
69_Pre	69	Pre-chemo		Chemo-Rsp	OLAPARIB		Bn	Bn		7.55347	4.32193	4.32193	4.32193	8.84625	7.55347	4.32193	4.32193	4.32193	4.32193	4.32193	4.32193	4.32193	4.32193	4.32193	4.32193	4.32193	4.32193	9.49833	4.32193	4.32193	4.32193	4.32193	4.32193	4.32193	4.32193	4.32193	4.32193	4.32193	4.32193	4.32193	4.32193	4.32193	4.32193	7.8165	4.32193	4.32193	4.32193	4.32193	8.95946
70_Post	70	Post-chemo	Responding	Chemo-Rsp	OLAPARIB	Ex Rsp	Abd	Abd	Abd	7.2828	4.32193	4.32193	4.32193	9.90899	4.32193	4.32193	4.32193	4.32193	4.32193	4.32193	4.32193	4.32193	4.32193	4.32193	4.32193	4.32193	7.45968	10.4317	4.32193	7.21867	4.32193	4.32193	4.32193	4.32193	4.32193	7.15156	7.8467	4.32193	4.32193	4.32193	4.32193	7.2828	7.88852	7.2828	4.32193	4.32193	4.32193	7.66613	4.32193
71_Post	71	Post-chemo	Responding	Chemo-Rsp	observation		Bn	Bn	LN	8.26743	6.09234	6.75285	5.09234	8.87285	7.74547	4.72311	4.32193	4.32193	4.32193	4.32193	5.3476	4.32193	5.66171	4.32193	6.64594	4.32193	7.85239	10.339	4.782	7.43277	5.66171	4.53046	4.32193	4.782	4.32193	5.26743	7.32797	4.32193	6.02079	5.09234	6.90633	5.46007	7.86607	6.22561	4.32193	7.74547	8.69273	6.87961	7.18254
71_Pre	71	Pre-chemo		Chemo-Rsp	observation		Bn	Bn	LN	7.26694	5.31088	6.33945	5.36746	9.74917	7.23688	4.32193	4.32193	4.32193	4.32193	4.32193	4.32193	4.32193	5.31088	4.32193	7.31088	4.32193	6.49991	9.60954	4.32193	7.43521	4.32193	4.32193	4.32193	4.32193	4.32193	5.42191	8.76506	5.12645	7.77555	8.59776	6.85685	6.525	8.07641	5.36746	4.32193	7.6443	5.83695	6.95243	7.88619
73_Post	73	Post-chemo	Responding	Chemo-Rsp	OLAPARIB		Bn	Bn		8.00446	4.32193	4.32193	4.32193	8.59962	4.32193	4.32193	4.32193	4.32193	4.32193	4.32193	4.32193	4.32193	4.32193	4.32193	7.25722	4.32193	4.32193	10.5106	4.32193	7.20476	4.32193	4.32193	4.32193	4.32193	4.32193	4.32193	6.84219	4.32193	6.7718	7.35676	4.32193	7.65932	4.32193	7.03483	4.32193	4.32193	4.32193	4.32193	7.80742
73_Pre	73	Pre-chemo		Chemo-Rsp	OLAPARIB		Bn	Bn		8.51947	6.20659	6.11348	4.32193	7.39641	6.69844	4.32193	4.32193	4.32193	4.32193	4.32193	4.32193	4.32193	5.85044	4.32193	7.69844	4.32193	6.25098	12.0379	5.5989	6.63285	5.52851	4.32193	4.32193	4.32193	4.32193	6.79155	5.96147	4.32193	5.52851	4.32193	4.32193	5.79155	5.90702	6.16078	4.32193	7.39641	4.32193	7.11348	6.93451
74_Pre	74	Pre-chemo		Chemo-Prog		Ext Prg	LN			4.32193	4.32193	4.32193	4.32193	9.18209	4.32193	4.32193	4.32193	4.32193	4.32193	4.32193	4.32193	4.32193	4.32193	4.32193	4.32193	4.32193	4.32193	4.32193	4.32193	4.32193	4.32193	4.32193	7.12898	4.32193	4.32193	4.32193	8.45091	4.32193	4.32193	9.07384	4.32193	7.71394	4.32193	4.32193	4.32193	4.32193	4.32193	4.32193	4.32193
81_Post	81	Post-chemo	Responding	Chemo-Rsp	OLAPARIB	Ex Rsp	LN	LN	LN	7.39496	5.67411	6.44279	4.32193	9.79881	6.7772	4.32193	5.24115	4.32193	4.32193	4.32193	4.32193	4.32193	5.37866	4.32193	6.47381	4.32193	8.80187	9.1624	4.32193	7.34549	5.67411	4.32193	4.32193	5.56308	4.32193	5.56308	8.85586	4.32193	7.223	6.98531	6.20463	6.87342	8.37866	6.41108	4.32193	7.54858	6.82611	7.56308	6.94159
81_Pre	81	Pre-chemo		Chemo-Rsp	OLAPARIB	Ex Rsp	LN	LN	LN	8.5782	6.01664	5.73155	4.32193	5.90282	6.18546	4.32193	4.32193	4.32193	4.32193	4.32193	4.32193	4.32193	6.59829	4.32193	6.37589	4.32193	8.95956	5.48059	4.6181	6.04619	4.32193	4.32193	4.32193	4.32193	4.32193	5.22905	5.12214	4.32193	4.71938	4.32193	4.32193	4.32193	7.73458	6.99155	4.32193	7.19868	6.96602	8.2269	4.32193
82_Pre	82	Pre-chemo		Chemo-Prog			Liv			8.99156	6.42885	6.32984	4.3377	7.74783	6.57569	4.98407	4.32193	4.32193	4.32193	4.32193	4.32193	4.32193	6.39157	4.32193	6.47948	4.32193	7.0856	10.2225	6.04296	7.23621	4.48657	4.32193	4.32193	4.32193	4.32193	9.18265	6.36873	4.32193	5.02359	4.32193	5.04296	4.72103	8.78568	4.83651	4.32193	6.60856	6.42147	8.56736	8.05969
85_Post	85	Post-chemo	Progressing	Chemo-Prog			LN		LN	8.84908	5.8401	5.9776	5.79119	8.55891	6.59142	4.32193	5.91048	4.32193	4.32193	4.39264	4.32193	4.32193	6.89899	4.32193	6.30824	4.32193	7.87572	9.53498	5.51817	6.21861	4.32193	4.45677	4.32193	4.32193	4.32193	9.63017	8.07786	4.57706	6.56256	4.32193	4.32193	5.9776	7.67467	4.57706	4.32193	7.06249	5.93321	8.75019	7.54791
85_Pre	85	Pre-chemo		Chemo-Prog			LN		LN	7.09787	4.32193	4.32193	4.32193	10.7101	7.21651	4.32193	4.32193	4.32193	4.32193	6.77594	4.32193	4.32193	4.32193	4.32193	6.3609	4.32193	6.55355	8.64101	4.32193	7.17804	4.32193	4.32193	4.32193	4.32193	4.32193	4.32193	9.83277	6.29051	8.11833	7.49215	4.32193	7.94587	6.29051	4.32193	4.32193	6.72347	4.32193	7.13851	8.41153
86_Pre	86	Pre-chemo		Chemo-Prog		Ext Prg	LN		Plvc	8.39559	4.32193	4.32193	4.32193	7.64268	7.77044	4.32193	4.32193	4.32193	4.32193	4.32193	4.32193	4.32193	6.28011	4.32193	6.97526	4.32193	6.28011	9.16392	4.32193	7.91016	4.32193	4.32193	4.32193	4.32193	4.32193	7.20972	4.32193	4.32193	6.28011	6.58824	4.32193	6.74578	4.32193	4.32193	4.32193	7.24535	4.32193	7.44238	6.69515
89_Post	89	Post-chemo	Responding	Chemo-Rsp	OLAPARIB		LN	LN		8.02138	6.74958	6.03588	4.32193	9.56195	6.63995	4.32193	4.32193	4.32193	4.32193	4.32193	4.32193	4.32193	6.94661	4.32193	7.14691	4.32193	7.25001	9.60635	4.32193	7.43642	4.32193	4.32193	4.32193	4.32193	4.32193	4.32193	7.97699	4.32193	6.39203	4.32193	7.00674	5.91559	7.39203	4.32193	4.32193	7.85146	7.03588	8.54177	6.85146
89_Pre	89	Pre-chemo		Chemo-Rsp	OLAPARIB		LN	LN		8.31159	6.34939	6.3983	4.32193	9.16383	6.34939	4.32193	4.32193	4.32193	4.32193	4.32193	4.32193	4.32193	6.62069	4.32193	7.3983	4.32193	7.046	10.5358	4.32193	7.46869	4.32193	4.32193	4.32193	4.32193	4.32193	6.5358	7.62069	4.32193	4.32193	4.32193	6.4456	4.32193	7.42215	7.46869	4.32193	7.51378	6.4456	8.92604	6.5358
90_EOT	90	Post-chemo	Progressing	Chemo-Prog			Liv		Liv	8.73528	4.32193	6.64782	4.32193	9.11659	6.29989	4.32193	4.32193	4.32193	4.32193	4.32193	4.32193	4.32193	4.32193	4.32193	7.51289	4.32193	9.84046	8.84046	4.32193	6.23278	4.32193	4.32193	4.32193	6.69844	4.32193	7.42542	6.88486	4.32193	4.32193	4.32193	7.45517	7.01039	4.32193	4.32193	4.32193	6.96974	4.32193	6.5409	4.32193
90_Post	90	Post-chemo	Responding	Chemo-Prog			Liv	Liv*	Liv	8.74556	5.68027	6.28293	4.32193	9.28293	5.92538	6.05466	5.3177	4.32193	4.32193	4.32193	4.32193	4.32193	4.32193	4.32193	6.96977	4.32193	9.4838	10.395	4.32193	6.80802	4.32193	4.32193	4.32193	5.38481	4.32193	6.75827	7.24731	4.32193	6.47997	4.32193	7.09531	6.35165	7.1152	4.32193	4.32193	7.63963	5.51034	7.52529	6.73274
90_Pre	90	Pre-chemo		Chemo-Prog			Liv		Liv	8.56242	5.95991	6.32101	4.32193	8.44754	7.03931	4.86415	4.32193	4.32193	4.32193	4.32193	4.32193	4.32193	5.10661	4.32193	7.18041	4.32193	7.48328	11.0228	5.69952	7.25782	4.32193	5.57831	4.32193	4.32193	4.32193	7.32444	7.00765	4.32193	5.80644	4.32193	6.85232	4.32193	6.99047	5.07437	4.32193	7.56096	6.42695	7.81744	7.07029
93_Post	93	Post-chemo	Progressing	Chemo-Prog			Liv, LN		LN	7.64919	4.32193	6.10029	4.32193	8.91526	5.80484	4.32193	4.32193	4.32193	4.32193	4.32193	4.32193	6.20339	5.86897	4.32193	6.47469	4.32193	6.83726	9.50528	4.32193	6.66734	4.32193	4.32193	4.32193	4.32193	4.32193	7.07333	7.07333	4.32193	4.32193	5.73772	4.32193	5.86897	5.73772	7.07333	4.32193	7.57423	4.32193	7.70296	6.73772
95_Post	95	Post-chemo	Progressing	Chemo-Prog			Pr		Liv, LN	8.22547	6.0609	7.11979	4.79786	8.93537	6.26253	4.67757	4.32193	4.32193	4.32193	4.32193	4.32193	4.32193	6.30375	4.32193	6.54632	4.32193	6.03665	9.2201	5.79786	7.2201	5.01199	4.32193	4.32193	4.32193	4.32193	5.28329	7.87511	4.32193	6.59695	4.32193	5.64586	5.93537	6.72386	4.73897	4.32193	8.75392	7.11979	7.34383	8.03665
104_Pre	104	Pre-chemo		Chemo-Prog		Ext Prg	Liv		Liv	8.05065	5.76908	6.55495	4.32193	8.60458	6.71845	5.23302	4.32193	4.32193	4.32193	4.32193	4.32193	4.32193	5.86529	4.32193	6.37053	4.32193	7.26865	10.9431	6.15902	6.37053	4.32193	4.32193	4.32193	4.32193	4.32193	5.76908	5.61153	4.32193	6.33736	4.32193	5.55495	5.37053	7.33736	4.32193	4.32193	6.97718	5.30341	7.35404	6.95549
108_Pre	108	Pre-chemo		Chemo-Rsp	OLAPARIB	Ex Rsp	LN			7.50076	6.3214	5.69797	4.32193	8.67519	6.47202	5.23853	4.32193	4.32193	4.32193	4.32193	4.32193	4.32193	5.50886	4.32193	6.74161	4.32193	5.34196	10.6819	5.60651	6.41279	5.79395	4.32193	4.32193	4.32193	4.32193	6.56824	5.23365	4.32193	5.17883	4.32193	4.32193	4.32193	6.46995	5.05145	4.32193	6.76548	5.24825	8.30579	6.46162
109_Pre	109	Pre-chemo		Chemo-Prog			LN			9.05896	6.43639	6.00775	4.32193	6.77449	7.15393	4.32193	4.32193	4.32193	8.45907	4.32193	4.32193	6.21738	5.86408	4.32193	6.89398	4.32193	5.72959	10.5987	5.56277	6.66169	4.32193	4.43639	4.32193	4.32193	4.32193	7.54874	5.58127	4.32193	4.32193	4.32193	4.32193	4.32193	5.8791	4.32193	4.32193	7.08106	4.98709	7.79246	5.16929
110_Pre	110	Pre-chemo		Chemo-Prog		Ext Prg	LN			7.41221	6.46666	4.32193	4.32193	8.31168	6.92122	4.32193	4.32193	4.32193	4.32193	4.32193	4.32193	4.32193	4.32193	4.32193	6.35562	4.32193	6.41221	9.56975	6.0337	7.46666	4.32193	4.32193	4.32193	4.32193	4.32193	6.88169	7.86151	4.32193	6.51912	6.10409	7.29673	7.10409	6.61866	4.32193	4.32193	6.46666	4.32193	6.92122	6.92122
111_Pre	111	Pre-chemo		Chemo-Prog		Ext Prg	Bn, LN		Bn	6.56552	6.67742	6.25518	4.35549	8.59774	6.61133	5.58402	4.62925	4.32193	4.32193	4.32193	4.32193	4.32193	5.50857	4.32193	6.57017	4.32193	6.14115	9.91739	5.44927	6.91145	5.83629	5.42895	4.32193	4.32193	4.32193	7.85164	7.53257	4.32193	5.83629	4.32193	5.92603	5.33379	6.52781	6.21421	4.32193	7.11595	5.33379	7.61358	8.00536
116_EOT	116	Post-chemo	Responding	Chemo-Rsp	OLAPARIB		Bn	Bn	Bn	7.63856	4.32193	4.32193	4.32193	7.82498	7.1729	4.32193	4.32193	4.32193	4.32193	4.32193	4.32193	4.32193	4.32193	4.32193	8.13813	4.32193	4.32193	10.7464	4.32193	4.32193	4.32193	4.32193	4.32193	4.32193	4.32193	7.10251	4.32193	4.32193	4.32193	4.32193	4.32193	7.78058	4.32193	4.32193	4.32193	4.32193	4.32193	7.58794	4.32193
116_Post	116	Post-chemo	Responding	Chemo-Rsp	OLAPARIB		Bn	Bn	Bn	4.32193	4.32193	4.32193	4.32193	9.09161	4.32193	4.32193	4.32193	4.32193	4.32193	4.32193	4.32193	4.32193	4.32193	4.32193	4.32193	4.32193	4.32193	8.37941	4.32193	4.32193	4.32193	4.32193	4.32193	4.32193	4.32193	4.32193	7.99475	4.32193	7.21714	11.5797	4.32193	8.21714	4.32193	4.32193	4.32193	4.32193	4.32193	4.32193	4.32193
118_Pre	118	Pre-chemo		Chemo-Prog		Ext Prg	Bn			7.61013	4.32193	4.32193	4.32193	8.67724	4.32193	4.32193	4.32193	4.32193	4.32193	4.32193	4.32193	4.32193	4.32193	4.32193	4.32193	4.32193	4.32193	9.7724	4.32193	4.32193	4.32193	4.32193	4.32193	4.32193	4.32193	4.32193	4.32193	4.32193	4.32193	4.32193	4.32193	7.53974	7.86167	4.32193	4.32193	4.32193	4.32193	7.67724	7.67724
121_Post	121	Post-chemo	Responding	Chemo-Rsp	OLAPARIB	Ex Rsp		LN		8.46695	6.14072	5.98153	4.32193	6.95728	7.17267	4.32193	4.32193	4.32193	4.32193	4.32193	4.32193	4.32193	6.48403	4.32193	6.74706	4.32193	7.1621	9.82952	6.64449	7.59034	4.32193	7.01715	4.32193	4.32193	4.32193	5.43219	4.82952	4.32193	5.68935	4.32193	6.18316	4.6596	7.21419	4.32193	4.32193	8.41449	5.77508	7.40555	7.50926
122_Pre	122	Pre-chemo		Chemo-Rsp	observation		LN	LN	LN	7.06298	4.32193	7.0245	4.32193	9.37729	6.62241	6.27448	4.32193	4.32193	4.32193	4.32193	4.32193	4.32193	4.32193	4.32193	6.67303	4.32193	7.24132	9.90251	4.32193	7.0245	6.20737	4.32193	4.32193	4.32193	4.32193	6.81505	7.88114	4.32193	6.33861	7.76925	8.10045	7.1726	7.1726	4.32193	4.32193	6.85944	4.32193	8.0245	7.81505
123_Post	123	Post-chemo	Responding	Chemo-Rsp	OLAPARIB	Ex Rsp	LN	LN		8.42114	6.7207	6.4983	4.32193	8.7207	7.33961	4.32193	4.32193	4.32193	4.32193	4.32193	4.32193	4.32193	4.32193	4.32193	6.7207	4.32193	8.70776	9.97943	4.32193	7.4369	4.32193	4.32193	4.32193	4.32193	4.32193	6.23527	4.32193	4.32193	6.23527	4.32193	4.32193	4.32193	7.89062	4.32193	4.32193	7.74623	6.61378	7.84408	4.32193
123_Pre	123	Pre-chemo		Chemo-Rsp	OLAPARIB	Ex Rsp	LN	LN		10.2765	6.84804	6.73454	4.32193	5.12367	6.32121	4.32193	4.32193	4.32193	4.32193	4.32193	4.32193	4.32193	6.96206	4.32193	5.89473	4.32193	9.08393	8.90161	5.54263	6.84804	4.32193	5.13927	4.32193	4.32193	4.32193	7.82653	4.32193	4.32193	5.78994	4.32193	4.32193	4.32193	7.01374	4.507	4.32193	7.86456	7.63629	9.03787	4.355
124_Pre	124	Pre-chemo		Chemo-Prog			LN			8.04248	6.4363	6.31601	4.32193	7.13031	7.5621	4.32193	4.32193	4.32193	4.32193	4.32193	4.32193	4.32193	5.52339	4.32193	7.54436	4.32193	7.72318	9.63689	5.97567	7.31426	5.77227	4.70998	4.32193	4.79244	4.32193	5.90329	5.79745	4.32193	5.32988	4.32193	5.20748	4.32193	7.48671	4.32193	4.32193	6.30902	7.2409	7.68591	8.75502
125_Post	125	Post-chemo	Responding	Chemo-Rsp	observation		BM	Bn		7.10187	4.32193	4.32193	4.32193	8.83883	4.32193	4.32193	4.32193	4.32193	4.32193	4.32193	4.32193	4.32193	4.32193	4.32193	6.5169	4.32193	4.32193	7.70133	4.32193	6.44979	4.32193	4.32193	4.32193	4.32193	4.32193	4.32193	8.20722	4.32193	7.7299	13.3119	4.32193	6.86483	4.32193	4.32193	4.32193	6.64243	4.32193	6.5169	6.70133
[truncated: 750 more columns]

## Sheet: GSEA Hallmark Pathways
Pathway	pval	padj	log2err	ES	NES	size	leadingEdge
HALLMARK_GLYCOLYSIS	0.0021	0.0518	0.4317	0.5282	1.7468	30	IGFBP3 SOD1 P4HA2 CD44 MET CXCR4 AURKA EGFR HK2 ERO1A GOT1 PFKP CDK1 VEGFA
HALLMARK_EPITHELIAL_MESENCHYMAL_TRANSITION	0.0031	0.0518	0.4317	-0.4679	-1.7156	43	SLIT2 ITGAV ITGB5 LOX FBN1 FSTL1 CDH11 COL6A3 VEGFC THBS2 DCN SNAI2 COL4A1 LAMC1 COL4A2 MYL9 PDGFRB FMOD
HALLMARK_COAGULATION	0.0036	0.0518	0.4317	-0.7478	-1.7999	9	MMP9 FBN1 VWF PLAU
HALLMARK_XENOBIOTIC_METABOLISM	0.013	0.1341	0.3807	0.5577	1.6843	21	ARG1 MTHFD1 HSD11B1 JUP ASL GSR GSTM4 SHMT2 ESR1 SERPINE1
HALLMARK_REACTIVE_OXYGEN_SPECIES_PATHWAY	0.0175	0.1341	0.3525	0.635	1.6113	11	SOD1 GSR PRDX2 TXNRD2 PFKP PRDX6
HALLMARK_UNFOLDED_PROTEIN_RESPONSE	0.0189	0.1341	0.3525	0.5921	1.6538	15	ASNS ATF4 ERN1 DKC1 ERO1A EIF4EBP1 SLC7A5 EIF4G1 VEGFA
HALLMARK_ANDROGEN_RESPONSE	0.0218	0.1341	0.3525	-0.4993	-1.5932	23	KLK3 ITGAV ACSL3 KLK2 PDLIM5
HALLMARK_G2M_CHECKPOINT	0.0273	0.1428	0.3525	0.3989	1.4713	50	MYBL2 CCNF CCND1 CCNB2 BIRC5 ABL1 MYC AURKA DKC1 EZH2 HMGA1 CDC25A SLC7A5 POLE MAPK14 KIF23 TOP2A CDK1
HALLMARK_ESTROGEN_RESPONSE_EARLY	0.0299	0.1428	0.3525	0.4638	1.4573	25	MUC1 FOS CCND1 AR CD44 BHLHE40 MYC WWC1 ESRP2 SLC7A5 FKBP5 SFN ELOVL5
HALLMARK_HEME_METABOLISM	0.0514	0.2211	0.2765	0.6299	1.5084	9	ASNS P4HA2 PRDX2
HALLMARK_INTERFERON_GAMMA_RESPONSE	0.0691	0.2516	0.245	-0.3413	-1.349	57	CMKLR1 CDKN1A IDO1 CXCL11 OAS2 TAP1 HIF1A CASP3 CCL5 STAT1 GZMA CD38 IFNAR2 HLA-B HLA-A FAS MTHFD2 KLRK1 IRF4 CXCL9 NFKB1 IL6 IL10RA CD86 B2M TNFAIP3 STAT3 SOCS1 IL2RB CD274
HALLMARK_MTORC1_SIGNALING	0.0712	0.2516	0.2344	0.374	1.3772	47	ASNS PDK1 CCNF PHGDH BHLHE40 CXCR4 GSR PIK3R3 AURKA MCM4 HK2 SHMT2 ERO1A CDC25A SLC7A5 GOT1 SORD
HALLMARK_MYC_TARGETS_V2	0.0761	0.2516	0.2221	0.5444	1.4617	13	TBRG4 MYC MCM4 HK2 TCOF1 SORD
HALLMARK_APICAL_JUNCTION	0.094	0.2888	0.2139	-0.3651	-1.3215	42	SLIT2 MMP9 PARVA FBN1 CD34 VWF CDH11 CD276 AKT3 CTNNA1 MYL9 PTPRC IKBKG CTNND1 B4GALT1 TRAF1 RASA1
HALLMARK_PI3K_AKT_MTOR_SIGNALING	0.1027	0.2943	0.1919	0.4143	1.3347	27	PDK1 HRAS AKT1S1 CXCR4 PIK3R3 EGFR RAF1 MAPK8 MAPK1 CDK1 SFN SQSTM1
HALLMARK_HYPOXIA	0.1528	0.4019	0.1542	0.3563	1.2364	37	IGFBP3 JUN PDK1 P4HA2 FOS BHLHE40 CXCR4 EGFR HK2 ERO1A SERPINE1 PFKFB3 ADM PFKP
HALLMARK_P53_PATHWAY	0.1736	0.4019	0.1473	-0.3938	-1.2371	21	RB1 MDM2 CDKN1A CCNK BAX TAP1 TP53
HALLMARK_SPERMATOGENESIS	0.1761	0.4019	0.1404	0.4938	1.2876	12	CCNB2 AURKA EZH2 MTOR CDK1
HALLMARK_PEROXISOME	0.1848	0.4019	0.1396	0.5212	1.2481	9	SOD1 HRAS EHHADH TOP2A ELOVL5 IDH1
HALLMARK_KRAS_SIGNALING_UP	0.1869	0.4019	0.1373	0.351	1.2041	35	IGFBP3 ARG1 HSD11B1 JUP CXCR4 SLPI AKT2 PTGS2 ERO1A IL7R CCND2 ALDH1A3
HALLMARK_TGF_BETA_SIGNALING	0.2716	0.5561	0.1172	-0.3979	-1.1487	16	SMAD7 BMPR2 IFNGR2 APC
HALLMARK_ALLOGRAFT_REJECTION	0.3188	0.6155	0.1106	-0.256	-1.0687	85	MMP9 CCL19 TAP2 CD80 IFNGR2 TAP1 HIF1A CCL5 STAT1 CCR1 ZAP70 GZMA CDKN2A CCR2 PTPRC IFNAR2 CD4 HLA-A MAP3K7 FAS NCK1 TPD52 IRF4 CXCL9
HALLMARK_ADIPOGENESIS	0.3632	0.6155	0.1024	-0.4123	-1.0748	12	VEGFB SLC1A5 COL4A1 FZD4 LAMA4
HALLMARK_MITOTIC_SPINDLE	0.3776	0.6155	0.0908	0.3194	1.0502	29	CCNB2 BIRC5 ABL1 AURKA LATS1 ABI1 KIF23 TOP2A CDK1 RICTOR WASF2
HALLMARK_WNT_BETA_CATENIN_SIGNALING	0.3795	0.6155	0.0982	-0.4318	-1.0653	10	JAG1 TP53 PTCH1 CTNNB1
HALLMARK_E2F_TARGETS	0.3822	0.6155	0.092	0.2803	1.048	53	SHMT1 MYBL2 TBRG4 CCNB2 BIRC5 MYC AURKA MCM4 EZH2 HMGA1 CDC25A SSRP1 POLE TOP2A CDK1
HALLMARK_MYOGENESIS	0.4012	0.6155	0.0928	-0.3593	-1.0375	16	ITGB5 RB1 CDKN1A COL6A3
HALLMARK_KRAS_SIGNALING_DN	0.4066	0.6155	0.0884	0.3696	1.0323	15	MTHFR IL12B MX1 SKIL EDN1 TGFB2 SPHK2 PDCD1
HALLMARK_TNFA_SIGNALING_VIA_NFKB	0.4151	0.6155	0.0905	-0.2704	-1.0325	50	JAG1 PDLIM5 ACKR3 CDKN1A PLAU CXCL11 CD80 IFNGR2 IL6ST TAP1
HALLMARK_UV_RESPONSE_DN	0.439	0.6292	0.09	-0.3068	-1.0135	29	SMAD7 PDLIM5 TGFBR2 SNAI2 CAV1 LAMC1 AKT3
HALLMARK_NOTCH_SIGNALING	0.4759	0.6477	0.0843	-0.4071	-0.98	9	JAG1 NOTCH3
HALLMARK_ESTROGEN_RESPONSE_LATE	0.482	0.6477	0.0783	0.2964	0.9802	30	ASS1 FOS CCND1 CD44 SLC7A5 CDH1 SORD TOP2A FKBP5 SFN ELOVL5
HALLMARK_FATTY_ACID_METABOLISM	0.5272	0.687	0.0731	0.3913	0.9685	10	EHHADH PRDX6 ELOVL5 CPT2 IDH1 LDHA GLUL
HALLMARK_OXIDATIVE_PHOSPHORYLATION	0.6122	0.7742	0.0711	-0.371	-0.8929	9	BAX GLUD1 IDH2
HALLMARK_APOPTOSIS	0.6325	0.777	0.0705	-0.2528	-0.9148	42	SMAD7 CDKN1A BAX TAP1 DCN CASP3 CAV1 CTNNB1 BCAP31 CDK2 PMAIP1 PDGFRB CD38
HALLMARK_IL6_JAK_STAT3_SIGNALING	0.7182	0.8579	0.0638	-0.2434	-0.8544	37	OSMR CXCL11 IFNGR2 IL6ST STAT1 CCR1 PIK3R5 CD38 FAS CXCL9 IFNAR1 TGFB1 IL6
HALLMARK_COMPLEMENT	0.7665	0.8811	0.0608	-0.2481	-0.8174	28	GZMK CASP3 ZEB1 CCL5 COL4A2 GZMA PIK3R5
HALLMARK_UV_RESPONSE_UP	0.7787	0.8811	0.0575	-0.2508	-0.8002	23	FEN1 IL6ST TAP1 CASP3 RET CDK2
HALLMARK_IL2_STAT5_SIGNALING	0.8397	0.9258	0.0562	-0.2094	-0.7682	44	ITGAV BMPR2 COL6A1 SLC1A5 CASP3 CYFIP1 BCL2 PTCH1
HALLMARK_INFLAMMATORY_RESPONSE	0.9089	0.9771	0.0516	-0.1897	-0.7385	55	OSMR CMKLR1 CDKN1A CXCL11 IFNGR2 HIF1A CXCR6 CCL5
HALLMARK_DNA_REPAIR	0.9424	0.9884	0.0497	-0.2167	-0.6255	16	FEN1 TP53 BCAP31
HALLMARK_INTERFERON_ALPHA_RESPONSE	0.9752	0.9942	0.0484	-0.2003	-0.5646	15	CXCL11 TAP1
HALLMARK_MYC_TARGETS_V1	0.9942	0.9942	0.0443	0.1698	0.5068	19	MYC MCM4 NME1 LDHA SRM AIMP2 CDC20 KPNA2 RFC4 MCM2 GOT2 CDK4 PA2G4 TYMS PCNA CCNA2 TFDP1 PGK1 CDK2

## Sheet: List NanoString genes
List of all genes in NanoString Analysis
Symbol
AHCY
NF1
KRAS
CGAS
HLA-E
KMT2D
SIRPA
CD38
FAS
CTAG1A/B
CD209
FLT4
XCL1/2
DKC1
ENTPD2
CCS
FLT3
GLUD2
HSPB1
TBRG4
SETD2
FZD7
NANOG
CEACAM3
CD4
CCL13
EIF4EBP1
CD53
IL2RB
PTPN6
S100A12
HGF
JAK3
BMPR1A
ACKR3
TERT
DICER1
ACSL3
CDK4
CD44
GZMK
ACOT12
SSRP1
CD22
ALDOA
NBL1
DHFR
ATG4B
KLK4
AKT3
FLT1
EGFR
TLR3
MLH1
MALL
PDPK1
ITGAL
COL4A2
MET
ROCK1
CCL4
TNS1
PHB
NFKB2
KIR2DL3
FCAR
NT5E
NDUFA2
FASLG
BCL2
PTCH2
SERPINB5
TUBG1
PSPH
MS4A1
MAP2K2
LCN2
CD163
TCL1A
NCR1
HIF1A
RRM2
CDK6
CTNNB1
LAMB3
FKBP5
FBN1
ITGB2
P4HB
ATP7A
GTSE1
BIRC5
PIK3CD
CXCL11
FGF7
MAP3K14
BTK
CCR1
TFDP1
KRT17
SNAI1
CD27
FAM30A
CREB1
ITK
CHEK1
LATS1
CXCR2
OAS3
GSR
THBS1
FOS
EZH2
ERBB2
STIP1
CD8A
SH3PXD2A
STAT3
CTNNA1
PIK3R4
RICTOR
CTSW
AKT2
ELOVL5
CD300A
RBL1
NCF1
CEACAM1
MAPK1
KEAP1
KIR2DL4
SYK
ITGB5
CD40LG
GPT
EIF2AK3
ALK
TEK
FCGR3A/B
CD244
GPNMB
EDN1
ESRP2
TTK
HDAC1
STEAP2
MAP3K7
PIK3R5
CDKN1A
NUDT2
BAD
TPX2
TOX
SOS1
NCF2
SLC1A5
FPR1
ITGA8
PARP1
GPX1
UGDH
RASA1
ASH1L
TRAF1
MYD88
IDO2
IMPDH
AKT1
TRRAP
MLST8
LAT
CDC20
PCNA
GABPA
GLUL
BCL2L1
GNAI3
TAPBP
LAMTOR2
FZD4
KDM1A
DLL3
SREBF1
ITGB8
TYMS
ITPR3
TAZ
PSAT1
TBX21
PDGFB
IFNA1
CFLAR
KMT2A
JMJD1C
OAS2
THBS2
PDGFRB
KLRD1
ODC
YAP1
DNA2
CCNA2
TGFBR2
STING1
CDKN2A
ADM
KAT2B
DCN
WEE1
ADORA2B
HDC
PA2G4
HJURP
ARID4A
PMAIP1
LTBP1
COX5B
SPIB
GRB7
EPCAM
LAMA2
PARVA
SUPT16H
HSD11B1
IL2RG
NOTCH3
SMO
ASL
TNFSF8
HMGA1
FOLH1
HUWE1
VWF
CARD11
FEN1
PARP3
AURKB
KLRK1
PARD3
TNFSF14
SIGLEC9
WNT5A
TLR4
TOX4
APC
KLRG1
RBBP5
WWC1
GZMH
MCM2
NCK1
CXCR6
ESR1
IFNG
FRMD6
POLE
STAG2
MDM2
SNAI2
ITGB1
EIF4G1
BRMS1
LMNB1
FGFR1
BRCA2
DUSP6
ATG2B
LIG1
GSTM4
BIRC3
NFAM1
MKI67
ICAM1
EP300
SPDEF
VEGFC
NFKB1
RFC3
ITGAM
MS4A4A
ZAP70
EHHADH
PLK1
NOS3
EGF
HK2
PGF
VCP
PDLIM5
SIGLEC5
CD3D
CD19
SPINT2
IFNGR2
CDH11
UBE2T
MYBL2
MCM4
BUB1B
CD276
CENPA
SLC1A3
PRKCB
PTCH1
IDH2
GNLY
DOCK1
MAGEC1
MX1
TNFSF11
B2M
VEGFD
INHBA
IL2RA
CACYBP
CXXC5
CHUK
CDCA8
ABCG2
ASCL1
ZMYM2
PIK3CB
BCL2A1
CREBBP
CDCP1
TCF7
CD47
RNF111
JAK1
FGFR3
CSF2RA
VEGFB
SH2D1A
LAMA4
CTNND1
NEIL3
ATXN7
CCL19
BRIP1
IRF7
IL6ST
HLA-DQA1
NRAS
CHEK2
PRDX6
LTBR
RPTOR
BHLHE40
CBX2
OSMR
IL4R
GOT1
PDCD1LG2
MS4A2
HCK
RFC4
AR
NUF2
SLPI
RELB
ITPR1
ASNS
LOX
NKG7
MYL9
TP73
CCR7
CSF2RB
NFE2L2
LAMTOR5
TPD52
IGFBP3
BUB1
MAPK8
EME1
NME1
LYN
E2F1
TOX2
PTGER2
KDM3B
ITGB6
ESR2
STK4
TNFSF13B
KDR
MSLN
PRDX1
ATRX
CCNE2
RFC2
RAD54B
AMOTL2
DNA-PKc
ITGAV
TXNRD2
EGLN3
MAP2K1
KIF2C
TNFRSF17
FZD8
B4GALT1
KIR2DS4
SF3B1
JUP
LAMTOR4
CD68
MTHFD1
IL22RA2
IKBKG
PRKCA
PFKP
CLSPN
FZD1
FOXA1
ARG1
ESRP1
NOS2
DOCK2
IDH1
AIMP2
IGF1R
PDCD1
IL10RA
PRDX2
CD34
LCK
CDH5
KIF23
PAK2
GRAP2
CD247
ATR
ERN1
IDO1
TEAD2
CD274
NSD1
COP1
BRAF
XRCC2
CD86
LILRB2
IL9R
PCLAF
CD33
SOX2
CCNB1
ENTPD1
FMOD
TNFRSF9
IL3RA
TSPAN1
EOMES
GLUD1
TNFRSF18
WWTR1
HMOX1
FGFBP1
CMKLR1
PRF1
FSTL1
CXCR4
ACKR2
RUNX1
CDCA5
PSMB7
WASF2
NFATC2
JUN
ITGAX
MTOR
SOX7
PPAP2A
IFNAR1
TOP2A
NCOA2
IL15RA
TRAT1
FANCI
GABARAP
MLANA
MTHFD2
KDM5A
SMAD7
TP53
ALDH1A3
KAT6B
SKIL
TNFAIP3
E2F2
AGO2
ATF2
KIT
ROCK2
MAML2
CDC25C
IL12RB1
CD3G
IRF4
CYBB
MMP9
EPAS1
H2AX
JAG1
HAVCR2
TXN
KIR3DL2
GZMB
CALML3
MYB
IL11
ATM
OTC
GALNT3
MTHFR
ITGA5
CDK2
MSH2
CCNE1
TPI1
CASP3
UCHL5
SHMT1
ERO1A
SKA1
ABL1
DHODH
B4GALNT1
NCAPG
BCAP31
SRC
ZEB1
AXL
MYC
CD80
TET2
PTGER1
SOCS1
CCNK
CD8B
TYROBP
TNFRSF4
CDC25A
SMS
MAFG
TGFB3
MUC1
FBLIM1
TIMELESS
CYFIP1
TRAF6
PIK3R1
KRT16
CD28
SELL
SLC2A1
PNOC
PLAU
PLA2G4A
KLRB1
ATF4
ADH1A
BYSL
MUC16
LRRC32
ASS1
C3AR1
GZMA
KIF20A
SOCS3
PDK1
PTGER3
RIMKLB
ARID4B
REL
LAMC2
RET
GOT2
KIR3DL1
CCL5
CCL2
PIK3CA
UBE2C
FCRL2
LAMC1
PGK1
EPC1
PKM
AGO4
MAPK14
CCNT1
SPHK2
TAP2
RPA3
RAB3B
CSF1R
LDHA
HLA-A
CPA3
BLM
SRM
TGM2
RB1
MCL1
IL12B
CXCL10
SOD1
EXO1
SERPINE1
CDK12
ATG101
COL6A3
TGFB2
IRF1
MAPK3
CRK
CPS1
GMPS
SMC3
P4HA2
POU5F1
LAMB1
ITGA1
PSMB9
MST1R
ITGA11
LTB
ATF7IP
ASXL2
IFNAR2
NKX3-1
PPAN
LY96
PLCG2
LIN9
ADORA2A
VEGFA
CD14
SAV1
SHMT2
TXN2
PTGS2
BMPR2
CD3E
COL6A1
RAC3
NCOR1
ANGPT2
RAD54L
MAPK13
KPNA2
OAS1
LAIR1
BRCA1
ARID1B
TERF2IP
GREM1
BLK
HLA-C
CCL21
CCNF
CCND1
MAGEC2
LAG3
IL6
KDM6A
CHD8
PTGER4
SLIT2
PIK3R3
SDC1
CSF3R
PLEK2
GSK3B
FANCD2
CLOCK
DNMT1
TEAD1
HLA-B
KLK3
PTEN
ATOX1
CD84
WRAP53
IL7
LAMTOR1
CHMP2A
STAT4
SQLE
HLA-DRB1
ABCC1
RRAGC
ABCC4
IRF3
CD40
TMPRSS2
PDXK
LTA
FAM83A
PSMB10
CA9
AKT1S1
CXCL9
PRKACA
CTLA4
ICOS
SPINT1
CCND2
VAV1
CCR2
SQSTM1
PRIM1
TOX3
CDK1
SLC25A15
SKP2
COL4A1
CCR5
RAD51
STAT1
CCNB2
NEK2
TGFB1
SORD
PFKFB3
IQGAP1
CYP4A11/22
PBRM1
TAP1
PIK3R2
MNDA
FOXP1
GRHL2
TNS4
PHGDH
ARID2
IL15
STK3
RUVBL1
XBP1
ABI1
JAK2
ACTG2
IL21R
ITGB3
RB1CC1
KLF5
PTPRC
IL27RA
FOXM1
DTL
CAV1
SFN
NDUFB1
FGFR2
FOXP3
ERBB3
MGA
ARID1A
SIN3A
AURKA
KAT6A
IL10
TCOF1
RAD51AP1
CPT2
TPSAB1/B2
SLC7A5
SHH
HRAS
CCR4
PLCB3
FANCA
CDH1
PDGFRA
RAF1
KLK2
STEAP1
IL7R
TIGIT
TJP1
RBX1
TNF
OSM
COL6A2
BAX
CD6
PARP2
FBLN2

## Sheet: List Arg metab genes in NanoStr
List of Arginine metabolism genes in NanoString analysis
Symbol
CPS1
GLUD1
GLUD2
GLUL
GOT1
GOT2
ARG1
ASL
ASS1
NOS2
NOS3
OTC
SMS
SRM
P4HA2

## Sheet: Leading edge Arg metab enrichme
List of leading Edge genes for Arginine metabolism enrichment
ASS1
CPS1
ARG1
OTC
ASL

## Sheet: KEGG arg metabolism
List of KEGG Arginine and proline metabolism genes
Source	NCBI (Entrez)	Gene	Gene
Id	Gene Id	Symbol	Description
112483	112483	SAT2	spermidine/spermine N1-acetyltransferase f...
113451	113451	AZIN2	antizyme inhibitor 2 [Source:HGNC Symbol;A...
1152	1152	CKB	creatine kinase B [Source:HGNC Symbol;Acc:...
1158	1158	CKM	creatine kinase, M-type [Source:HGNC Symbo...
1159	1159	CKMT1B	creatine kinase, mitochondrial 1B [Source:...
1160	1160	CKMT2	creatine kinase, mitochondrial 2 [Source:H...
1373	1373	CPS1	carbamoyl-phosphate synthase 1 [Source:HGN...
1610	1610	DAO	D-amino acid oxidase [Source:HGNC Symbol;A...
162417	162417	NAGS	N-acetylglutamate synthase [Source:HGNC Sy...
217	217	ALDH2	aldehyde dehydrogenase 2 family member [So...
219	219	ALDH1B1	aldehyde dehydrogenase 1 family member B1 ...
223	223	ALDH9A1	aldehyde dehydrogenase 9 family member A1 ...
224	224	ALDH3A2	aldehyde dehydrogenase 3 family member A2 ...
2593	2593	GAMT	guanidinoacetate N-methyltransferase [Sour...
26	26	AOC1	amine oxidase copper containing 1 [Source:...
262	262	AMD1	adenosylmethionine decarboxylase 1 [Source...
2628	2628	GATM	glycine amidinotransferase [Source:HGNC Sy...
27165	27165	GLS2	glutaminase 2 [Source:HGNC Symbol;Acc:HGNC...
2744	2744	GLS	glutaminase [Source:HGNC Symbol;Acc:HGNC:4...
2746	2746	GLUD1	glutamate dehydrogenase 1 [Source:HGNC Sym...
2747	2747	GLUD2	glutamate dehydrogenase 2 [Source:HGNC Sym...
2752	2752	GLUL	glutamate-ammonia ligase [Source:HGNC Symb...
2805	2805	GOT1	glutamic-oxaloacetic transaminase 1 [Sourc...
2806	2806	GOT2	glutamic-oxaloacetic transaminase 2 [Sourc...
283208	283208	P4HA3	prolyl 4-hydroxylase subunit alpha 3 [Sour...
29920	29920	PYCR2	pyrroline-5-carboxylate reductase 2 [Sourc...
383	383	ARG1	arginase 1 [Source:HGNC Symbol;Acc:HGNC:663]
384	384	ARG2	arginase 2 [Source:HGNC Symbol;Acc:HGNC:664]
4128	4128	MAOA	monoamine oxidase A [Source:HGNC Symbol;Ac...
4129	4129	MAOB	monoamine oxidase B [Source:HGNC Symbol;Ac...
435	435	ASL	argininosuccinate lyase [Source:HGNC Symbo...
445	445	ASS1	argininosuccinate synthase 1 [Source:HGNC ...
4842	4842	NOS1	nitric oxide synthase 1 [Source:HGNC Symbo...
4843	4843	NOS2	nitric oxide synthase 2 [Source:HGNC Symbo...
4846	4846	NOS3	nitric oxide synthase 3 [Source:HGNC Symbo...
4942	4942	OAT	ornithine aminotransferase [Source:HGNC Sy...
4953	4953	ODC1	ornithine decarboxylase 1 [Source:HGNC Sym...
5009	5009	OTC	ornithine transcarbamylase [Source:HGNC Sy...
501	501	ALDH7A1	aldehyde dehydrogenase 7 family member A1 ...
5033	5033	P4HA1	prolyl 4-hydroxylase subunit alpha 1 [Sour...
51056	51056	LAP3	leucine aminopeptidase 3 [Source:HGNC Symb...
548596	548596	CKMT1A	creatine kinase, mitochondrial 1A [Source:...
5625	5625	PRODH	proline dehydrogenase 1 [Source:HGNC Symbo...
5831	5831	PYCR1	pyrroline-5-carboxylate reductase 1 [Sourc...
5832	5832	ALDH18A1	aldehyde dehydrogenase 18 family member A1...
58510	58510	PRODH2	proline dehydrogenase 2 [Source:HGNC Symbo...
6303	6303	SAT1	spermidine/spermine N1-acetyltransferase 1...
65263	65263	PYCR3	pyrroline-5-carboxylate reductase 3 [Sourc...
6611	6611	SMS	spermine synthase [Source:HGNC Symbol;Acc:...
6723	6723	SRM	spermidine synthase [Source:HGNC Symbol;Ac...
79814	79814	AGMAT	agmatinase (putative) [Source:HGNC Symbol;...
8659	8659	ALDH4A1	aldehyde dehydrogenase 4 family member A1 ...
8974	8974	P4HA2	prolyl 4-hydroxylase subunit alpha 2 [Sour...
95	95	ACY1	aminoacylase 1 [Source:HGNC Symbol;Acc:HGN...
