# Supplementary material for: Targeting arginine metabolism overcomes chemotherapy resistance in aggressive-variant prostate cancers
Source: iScience. 2026 Jun 2;29(6):116184. doi: 10.1016/j.isci.2026.116184 (PMC13254847; doi:10.1016/j.isci.2026.116184)
Supplement: Table S8. PDX + cells metabolomics expanded data [file mmc3.xlsx]

## Sheet: MDA PDX
Samples	133-4-61-A1	133-4-61-A2	133-4-61-B1	133-4-61-B2	274-2-6b-A1	274-2-6b-A2	274-2-6b-B1	274-2-6b-B2	183-a-6e-A1	183-a-6e-A2	183-a-6e-B1	183-a-6e-B2	170-1-3a-A1	170-1-3a-A2	170-1-4a-A1	170-1-4a-A2	166-1-2c-A1	166-1-2c-A2	166-1-2c-B1	166-1-2c-B2	14c-10-4j-A1	14c-10-4j-A2	14c-10-4j-B1	14c-10-4j-B2	144-13-3h-A1	144-13-3h-A2	144-13-3h-B1	144-13-3h-B2	205-6-4c-A1	205-6-4c-A2	205-6-4c-B1	205-6-4c-B2	155-2-3g-A1	155-2-3g-A2	155-2-3g-B1	155-2-3g-B2	177-b-3b-A1	177-b-3b-A2	177-b-6a-A1	177-b-6a-A2
Class	Adenocarcinoma	Adenocarcinoma	Adenocarcinoma	Adenocarcinoma	Adenocarcinoma	Adenocarcinoma	Adenocarcinoma	Adenocarcinoma	Adenocarcinoma	Adenocarcinoma	Adenocarcinoma	Adenocarcinoma	Adenocarcinoma	Adenocarcinoma	Adenocarcinoma	Adenocarcinoma	AVPC	AVPC	AVPC	AVPC	AVPC	AVPC	AVPC	AVPC	AVPC	AVPC	AVPC	AVPC	AVPC	AVPC	AVPC	AVPC	AVPC	AVPC	AVPC	AVPC	AVPC	AVPC	AVPC	AVPC
shikimate	6.65649	6.6146	6.45974	6.97796	4.47868	4.88825	5.5617	5.42496	7.36166	7.81675	7.75286	8.28025	6.3288	6.03253	5.77283	5.93662	6.54132	6.28782	6.37579	6.07346	5.25891	5.0552	4.81131	4.74981	5.86322	5.57513	5.81393	6.21046	6.45247	5.77642	6.78879	7.02111	4.04161	4.36284	3.63119	3.64067	-0.179383	0.00765865	7.53315	7.4964
2,3-dihydroxybenzoic acid	-0.981545	-0.522351	-0.837767	-0.5775	-0.872844	-0.921316	-0.54465	-0.483219	-1.30586	-0.864205	-0.754809	-0.71957	-0.493937	-0.930079	-0.77445	-0.78445	-0.832559	-0.816003	-0.933012	-0.959673	-1.66566	-1.05719	-1.24596	-1.41589	-0.962449	-1.64648	-1.43626	-0.872668	-0.838077	-0.968052	-0.411718	-0.57858	0.0207406	0.671915	0.311445	-0.0377025	-1.02302	-0.67007	-0.827787	-0.836933
cholesteryl sulfate	0.052481	-0.776943	1.3095	1.4151	1.07736	1.63428	1.02002	1.06257	0.605409	1.30523	0.803086	1.0096	1.24678	0.799427	1.00302	1.0034	1.45678	1.49162	1.1212	0.897277	1.34315	0.563569	1.4719	1.5074	1.74953	1.50914	1.16038	0.716276	1.54273	0.948332	1.26957	1.56931	0.754934	0.809803	0.771594	1.33879	-0.468768	0.0501825	1.39444	1.18586
S-ribosyl-L-homocysteine_neg	0.102767	-0.243619	0.166849	1.08672	0.254097	0.0779897	-0.254619	-0.213025	1.16251	-0.530851	0.585226	-0.0659516	-1.32299	-1.10554	-1.31796	-0.913348	1.45781	0.818441	0.226407	-0.874886	0.59994	0.756141	0.529571	1.11716	0.165306	0.48942	0.949722	1.56622	0.0173586	-1.09737	-1.72897	-1.0515	-2.03999	-1.7903	-0.995519	-0.772301	0.777835	2.48714	0.442941	-0.253041
Octanoic acid	0.949861	1.2253	1.04351	1.2855	0.392917	1.02158	-1.88247	-0.703762	1.11299	0.982832	0.434403	0.536013	0.971164	0.619996	1.02252	0.802976	2.42149	2.73276	2.24249	2.5171	1.51152	0.97752	1.21972	1.39709	1.61431	2.35922	2.13387	2.31407	1.1401	-1.55586	-1.47961	-0.711921	0.698901	0.242979	0.504275	1.47912	-0.28906	-0.410246	0.235386	-0.0666865
N-Aetyl Aspartic acid	11.2002	11.2493	11.08	11.5104	4.44649	4.43204	4.45942	4.73681	10.7679	10.3613	10.3083	10.2314	10.4858	10.3032	10.6396	10.7305	9.36966	9.61214	9.48727	9.50572	8.21435	8.0019	7.80497	7.79516	9.97916	10.1612	10.1324	10.3025	6.78891	5.77225	6.9038	6.73234	7.18563	8.30239	8.3114	8.04294	9.84685	9.94268	9.97823	9.64907
trehalose-6-Phosphate	2.89647	2.61059	2.74042	3.03028	2.83425	3.21824	3.05969	3.18462	2.51261	2.26722	2.88647	3.37178	4.12177	3.86489	3.46189	3.48483	3.4906	3.65297	4.09443	3.80352	2.91768	2.77589	2.99593	2.65202	3.51397	3.77994	4.34494	4.19412	3.23728	2.29182	3.41402	3.47935	2.85236	2.16699	3.01219	3.52826	3.05575	2.5903	3.4582	2.9794
1,3-diphopshateglycerate	3.71142	2.39372	2.36686	2.6711	4.7173	5.33685	4.97188	5.44947	3.32816	3.83381	3.14965	3.97439	2.12927	2.01795	2.98601	2.89612	2.97289	2.60104	2.89116	3.33866	0.898843	0.831918	1.98871	1.73246	3.00625	2.39204	1.65772	2.69187	2.06957	1.23051	1.09367	1.23472	2.02229	3.38574	1.79318	2.19759	1.7923	1.6183	1.53228	1.21507
sn-glycerol-3-phosphate	4.55174	4.52795	4.52039	4.91303	4.42721	5.07548	4.55561	4.73555	5.49234	5.49596	4.09099	5.09663	4.51846	4.27412	4.55364	4.36511	4.55469	4.17063	4.37229	4.17596	4.47429	3.90492	4.12096	4.17138	3.7701	4.11683	4.08721	4.48383	4.84982	3.8998	4.34226	4.91878	3.78108	4.38485	4.05441	3.96937	4.4656	4.71699	3.98127	3.60067
6-phospho-D-gluconate	3.50035	3.22919	3.14026	2.98944	3.03509	2.90136	3.41022	3.0856	2.98309	2.71403	2.44279	2.0482	3.1928	2.80293	5.30944	5.35705	6.68953	5.11069	6.25512	4.80098	2.08068	2.07174	2.55309	1.56683	3.55402	3.30599	2.91428	2.53896	3.13489	2.79441	2.79324	2.39428	3.17414	2.32881	3.24087	4.09023	5.16181	2.81932	4.19427	4.05984
glutathione disulfide_neg	1.9776	0.953696	2.36493	1.93447	6.34499	6.33689	6.61154	6.14314	5.02189	5.21342	5.1388	3.94763	5.62405	5.69684	6.07947	5.87994	4.67755	4.59517	5.14084	4.50187	7.30117	7.25929	7.36835	7.12101	7.15401	7.02926	7.60098	7.64929	4.27127	2.79732	5.1108	5.2369	5.75068	1.38295	6.17111	6.67853	5.99838	6.49222	5.02487	4.3956
taurine	11.5577	11.6514	11.4333	11.8055	11.2318	11.7958	11.2825	11.5592	11.1294	11.475	11.3486	11.5101	11.8525	11.424	11.6729	11.9016	11.3403	11.2441	11.5317	10.9994	11.5414	11.3133	11.5562	11.3486	12.0948	12.1257	12.0547	12.239	11.8761	10.5472	11.4045	11.3304	11.195	10.8826	11.1593	11.7066	11.4546	11.6681	11.626	11.4282
Carbamoyl phosphate	2.00208	1.78243	2.09434	2.71957	1.69074	2.39189	2.02113	1.78276	1.94343	2.04244	1.45867	1.92686	2.51494	2.1315	2.22458	2.57608	2.43818	1.98677	2.88578	2.10314	2.04749	1.85638	2.29939	2.06067	2.07632	2.6464	2.29684	1.83284	2.36244	1.17639	2.15549	1.84315	1.99454	1.62663	1.80753	1.9233	2.23797	2.6212	2.11232	2.12863
Maltose	3.52794	3.59199	3.17043	4.0857	2.17011	2.55197	1.78954	1.69977	3.10395	2.58179	2.90222	3.3827	5.44007	5.19011	5.52267	5.61354	4.38223	4.47397	3.96608	4.07686	0.377458	-0.298853	-0.215785	-0.428851	1.97628	2.95639	2.6781	2.0968	3.60338	2.19994	4.01323	4.1124	3.09441	1.40517	1.63008	4.45833	4.33852	4.74707	5.1896	5.28188
FBP/GBP	4.11866	3.6017	3.951	3.32462	2.97535	3.44056	3.61736	3.54054	3.57884	5.09489	3.23492	4.67171	3.43187	2.99746	4.02731	4.29779	3.76383	3.85749	4.96333	4.18984	4.02739	4.91601	4.3068	4.18764	3.71285	3.86956	3.05787	3.59598	6.06103	3.67303	4.53709	5.09226	5.61589	4.5927	4.95329	6.57354	4.83492	2.52465	5.78641	5.35129
Ribulose 5P	3.82173	3.41287	3.51034	3.6457	3.51724	3.01932	3.63202	3.35234	4.04776	4.45746	3.22947	3.35295	2.3163	2.09727	2.98601	2.99408	3.72927	3.06911	4.11565	3.28721	5.24228	5.11653	5.30265	3.75671	5.08722	4.14609	3.90141	3.07058	4.28166	4.87649	5.57163	5.00111	3.74032	2.94319	4.05928	4.32795	6.26623	5.23671	5.59386	5.06476
Myristoleic acid	1.14457	1.73835	1.40553	1.37817	1.27471	1.33082	1.27977	1.36393	0.891907	1.28746	1.1451	1.35016	1.32718	1.34028	0.859205	0.850969	1.01444	1.11945	0.972882	1.00821	1.53671	1.73427	1.60241	1.82259	1.07509	1.02623	0.896706	1.155	1.46532	1.11508	1.06835	0.751206	1.07001	1.6159	1.99867	1.53428	1.39535	0.321338	0.789015	0.830221
Myo-inositol	-4.92458	-4.82749	-5.39136	-5.2031	-5.08846	-5.16821	-5.80531	-5.74547	-6.7734	-6.47311	-5.79482	-5.54665	-6.16344	-6.12607	-7.0093	-6.99965	-6.09878	-5.8244	-5.61547	-5.62364	-5.3159	-5.2105	-5.16271	-5.08379	-5.95714	-5.48539	-5.60651	-5.80297	-6.28199	-6.97121	-6.3206	-6.55775	-5.67259	-5.14694	-5.23887	-5.37653	-6.71208	-5.80172	-7.23045	-7.43032
Erythrono-1,4-lactone	-0.59807	-0.255287	-0.77975	-0.772801	-0.641821	-0.666383	-1.0476	-0.664717	-1.25121	-0.830253	-0.729291	-0.358669	-1.05069	-0.996666	-1.48223	-1.39867	-1.22101	-0.94514	-1.29491	-1.34166	-0.751937	-0.319437	-0.633803	-0.762611	-1.56959	-1.17068	-1.03477	-1.21883	-0.591186	-1.20672	-0.995084	-1.37357	-0.326556	0.101416	-0.704461	-0.793438	-0.892013	-0.256521	-0.868769	-0.974627
Glycine	-2.04669	-1.42975	-1.76243	-1.6447	-2.09954	-2.16273	-2.75581	-2.10746	-1.6235	-1.34688	-1.78378	-1.41877	-1.88561	-1.97552	-2.20873	-2.07827	-0.787924	-0.430019	-0.66726	-0.853353	-1.06805	-0.757801	-0.617545	-0.658657	-2.08648	-1.60907	-1.49618	-1.57666	-1.15491	-2.5408	-1.66854	-2.18391	-1.06108	-0.435164	-0.995533	-1.05737	-1.2553	-0.597078	-1.6734	-1.73698
2-Aminoheptanoic acid	-3.14534	-2.8257	-3.10456	-3.23983	-3.33554	-2.92579	-4.07821	-3.51888	-2.90121	-2.3727	-2.942	-2.39129	-2.39009	-2.71997	-3.49516	-3.37599	-2.73099	-2.62133	-3.55091	-3.31918	-2.53753	-1.98685	-2.18113	-2.02555	-4.44751	-3.94704	-3.81349	-3.9312	-1.8317	-2.70149	-2.07034	-2.14526	-0.380752	-0.456965	-0.505373	-0.723581	-3.66399	-3.18507	-3.56896	-3.48484
ASP-PH	-4.08095	-4.21009	-3.88518	-4.0623	-4.52433	-4.96753	-5.04074	-4.73266	-5.42442	-4.96178	-6.04999	-5.69088	-5.65591	-6.09078	-5.39994	-5.31275	-4.05936	-3.70477	-3.06827	-4.09076	-3.89581	-3.5906	-3.17996	-3.47099	-4.38584	-3.37042	-4.38883	-4.73657	-4.4155	-5.20363	-3.41028	-4.30851	-3.25717	-3.12691	-2.92161	-2.24078	-3.63221	-2.94143	-4.11894	-4.69742
Octonyl Carnitine	0.724061	1.12847	-0.015315	-0.11883	2.48279	2.22671	2.37427	2.25275	-1.52812	-0.877255	-2.05774	-0.653352	1.69422	1.75841	1.00994	1.00991	-0.545907	-0.646679	-0.891216	-0.388089	-3.23301	-3.45129	-2.42784	-2.2781	-1.74119	-1.44067	-1.0474	-0.876313	-2.57739	-2.99376	-2.61889	-2.53444	-1.09021	-2.60875	-1.69317	1.19665	-1.94913	-2.57545	-0.0927239	-0.342323
1-Stearoyl-sn-glycero-3-phosphocholine	-3.32774	-4.22825	-3.20981	-2.74891	-3.56887	-1.91457	-3.62818	0.123146	-5.22219	-3.58876	0.575647	-3.74436	-2.61303	-2.53824	-4.6319	-4.9362	-1.97193	-0.718471	-1.62527	-3.67876	-6.17427	-3.51598	-1.29797	-1.85424	-5.10835	-6.05259	-2.35217	-4.95822	-7.46433	-5.14675	-2.26701	-5.78067	-4.94456	-1.07655	-4.07884	-1.24466	-3.08799	2.589	-5.95953	-5.28824
5-Hydroxyindoleacetic Acid	0.204338	-0.0790798	0.396933	0.898577	0.105857	-0.109072	-0.388258	-0.6683	-0.483169	-0.0982117	-0.2363	0.307343	-0.186268	-0.0669359	-1.04224	-0.431432	-0.17402	0.39859	0.938679	0.306152	0.638394	1.50125	1.34012	1.64814	-0.381895	-0.186526	0.154655	0.210969	-0.877684	-1.47898	-0.687969	-0.385989	2.18564	1.63406	1.88681	2.08618	-0.205513	-1.84502	-0.419627	-0.551491
N-Acetyl Methionine	-0.0588691	0.13115	-0.0498849	0.424062	-1.44711	-1.36523	-2.04439	-1.82931	-2.58647	-1.92921	-0.785561	-0.208528	-3.01431	-3.17943	-2.56585	-2.5891	-1.04475	-0.869765	-0.783886	-0.914782	0.750451	1.4525	1.41371	1.39841	-1.62601	0.00938299	-0.442517	-0.0200367	-0.710276	-1.91677	-0.61115	-0.858817	-0.339445	-0.601935	-0.806407	-0.122729	-2.17658	-2.60903	-0.605207	-0.91125
Acetylcholine	-2.45888	-3.20411	-3.37008	-3.64303	0.335631	0.546016	-0.0340281	0.825235	-1.48856	-1.1564	-1.84396	-1.22709	-0.730272	-0.565363	-1.7225	-1.55862	0.580685	0.768118	0.345812	0.359085	-0.851023	-0.499695	-0.509795	-0.292122	-1.79493	-0.962511	-1.03097	-1.48642	-0.255818	-1.72714	-0.230536	-1.10333	-2.49216	-2.48842	-1.98568	-1.96376	-0.493806	0.244411	0.0597306	-0.140877
Cysteine	-4.03161	-3.80129	-4.88524	-4.8526	-6.89343	-6.85514	-7.66983	-7.36129	-6.96384	-6.85434	-7.02196	-7.17613	-5.67826	-6.37407	-6.30849	-6.14277	-7.03026	-6.94211	-5.57546	-5.4147	-6.83715	-6.39183	-6.67818	-6.23348	-6.16538	-6.23403	-6.27588	-6.63025	-6.96845	-7.95432	-8.02985	-7.95753	-4.18635	-3.92707	-6.44544	-6.0049	-4.73861	-3.83861	-4.45579	-7.14849
N-Acetylputrescine	-4.12569	-3.45718	-4.24678	-4.37768	-4.00629	-3.4654	-3.96648	-4.26521	-4.18643	-4.16115	-4.97935	-4.29204	-4.67749	-4.53532	-5.18613	-4.73161	-4.94792	-4.70457	-4.76883	-4.86137	-3.56234	-3.10841	-3.31836	-3.52802	-3.9204	-3.89381	-4.07703	-4.29176	-3.75396	-4.10838	-4.36913	-4.03414	-3.89471	-3.97102	-3.53598	-3.91052	-4.39124	-4.8244	-3.79461	-3.95401
5-oxo-proline	4.4201	4.58734	4.06389	4.09013	2.56397	2.20701	1.82226	1.60718	3.85006	4.29137	3.69115	4.38003	3.32499	3.37564	2.33993	2.52556	4.40096	4.61944	4.31947	4.40867	3.21525	3.80212	3.98785	4.56782	2.04968	2.08909	2.88399	2.75709	4.11729	1.73591	1.74425	2.94145	4.19064	4.83555	4.27489	4.02287	2.26092	1.31799	3.02437	3.53906
Propionylcarnitine	5.36049	5.64611	5.50977	5.46332	6.24598	6.43762	5.6818	6.04911	4.58401	4.69561	4.44981	4.85867	5.19587	5.17617	4.39874	4.60087	5.16662	5.79304	5.26315	5.32448	5.60119	5.75048	5.70792	5.88003	4.00326	4.46566	4.42556	4.22636	5.34198	4.32548	5.04486	4.73883	4.40155	3.3821	4.72731	4.72191	4.82545	5.0378	4.96716	4.89543
thiamine	-0.950598	-0.928003	-1.01215	-1.00939	-1.87469	-1.67375	-2.67495	-2.42542	-1.22139	-0.896245	-2.16126	-1.79433	-1.99432	-2.01843	-2.19783	-1.97975	-0.562009	-0.515697	0.516855	0.286249	-2.02194	-2.0106	-1.97047	-1.98696	-2.09877	-1.76125	-2.25645	-2.80277	-1.41558	-2.18923	-1.86412	-2.2221	-1.11406	-0.699548	-0.997341	-0.869034	-2.02497	-1.51068	-1.94027	-2.4319
2-methylbutyroylcarnitine	3.85548	4.71543	4.25585	3.91511	5.14532	5.12227	4.59558	4.86393	2.23258	1.88898	1.89943	1.89035	3.9105	3.67759	3.18802	3.19787	1.27294	1.57632	1.81589	1.68475	3.32674	3.57216	3.84962	3.53858	1.08857	2.20325	1.88821	1.80229	3.29164	1.74198	2.14047	1.6929	1.839	2.26054	2.0195	1.97013	2.79936	3.36632	1.03866	0.968691
2-Hydroxypyridine	0.596082	1.01429	0.898723	0.435087	0.590554	0.503401	-0.0514192	0.280306	0.276605	0.35238	0.421217	0.256046	0.579141	0.509576	0.066712	0.467265	-0.254611	0.391157	0.513106	-0.0353094	0.195602	0.461275	0.649761	0.756078	-1.23908	-0.449535	0.14854	-0.25844	-1.12169	-2.3233	-1.37876	-1.16265	-1.75135	-1.76241	-0.82554	-1.24563	-1.51413	-0.812327	-0.355766	-0.276372
Isobutyryl carnitine	6.2582	6.32255	6.33687	6.1721	6.63513	6.66019	6.1922	6.42233	5.05726	5.1023	4.90468	5.02877	5.85143	5.69011	5.79715	5.64852	4.38474	4.34685	4.74133	4.46708	5.34321	5.41593	5.47636	5.38228	5.60676	6.01538	6.02333	5.64944	5.67143	4.53066	5.30253	4.93738	4.81682	5.03682	5.26563	5.14863	5.54099	5.69801	6.04843	5.97662
Nicotinamide	6.3237	6.53891	6.33662	6.28781	6.36369	6.34872	5.93466	6.28657	5.85431	6.10081	5.77008	6.05006	5.97753	6.01301	5.65113	5.67811	5.7672	6.14738	5.96904	5.73212	6.22841	6.40072	6.53255	6.60834	5.28493	5.95729	5.80405	5.57381	6.27929	4.82505	5.48623	5.27576	5.73616	5.42324	5.69091	6.0453	5.37548	5.87139	5.67985	5.57899
1-Methyl tryptophan	-1.32055	-1.85938	-1.38505	-1.51467	-2.62844	-2.05627	-3.56052	-2.92157	-3.5165	-3.39884	-3.32987	-3.24562	-3.3853	-3.40538	-4.76958	-4.75719	-2.35505	-1.76718	-3.40379	-2.64845	-1.06218	-1.7889	-1.84668	-0.796912	-3.66568	-3.4942	-2.93873	-2.36305	-2.27842	-3.62488	-3.16149	-3.00624	-3.28922	-3.3091	-4.18078	-3.5901	-4.76755	-4.36441	-5.05581	-4.72389
Glutamyl alanine	-1.23972	-0.664834	-1.17945	-1.18203	-0.00947787	0.357287	-0.678628	-0.267307	-1.07948	-0.680896	-0.917307	-0.602289	-0.473705	-0.643232	-2.40612	-2.37941	0.39283	0.79433	0.120289	-0.0724893	-0.903013	-0.697699	-1.00398	-0.473263	-2.8638	-2.0385	-2.23735	-2.15989	-0.507417	-2.66183	-1.76661	-1.19308	-1.18389	-0.856484	-1.30489	-0.918865	-2.58309	-2.1827	-2.49844	-2.52081
N-acetyl-glutamine	-5.15542	-4.25281	-4.18212	-4.32563	-3.15702	-3.12779	-3.70754	-3.59453	-2.68574	-2.35459	-2.46612	-2.29998	-4.47656	-4.39151	-5.76775	-5.74179	-2.21973	-1.90922	-2.58816	-2.41439	-2.33523	-1.69423	-1.44018	-1.64888	-2.97274	-2.35226	-2.55757	-2.66907	-2.21547	-2.88293	-1.81821	-2.10429	-3.44056	-3.49999	-3.78086	-3.64646	-3.83274	-3.38819	-3.56399	-3.81882
Citrulline	2.9348	3.28774	2.7488	2.66176	-0.931102	-0.559619	-1.26376	0.0912162	2.35003	1.38435	2.43803	1.51678	0.202143	0.469751	-0.6764	-0.672272	2.00454	2.47502	1.42945	1.99462	-2.47736	-0.0426396	-0.209486	-0.0579916	-0.737474	-0.604914	0.153242	-0.164166	0.814789	-1.44831	-0.353071	-0.307301	1.30533	0.56066	1.74579	0.424742	-1.16212	-1.17065	-1.69928	-1.70129
NAAG	1.26125	2.20694	1.61252	1.11345	-3.63894	-3.03177	-4.14582	-4.23541	2.06317	2.08516	1.61794	2.21783	2.4427	1.95645	1.48779	1.94361	-0.609105	0.0572722	-0.374975	-0.506428	1.05117	1.73002	0.927872	1.76532	0.74189	1.7024	1.74048	1.64503	-1.63187	-4.88295	-1.76354	-1.794	0.411201	1.02942	0.534783	1.23101	1.52249	2.19991	1.4485	1.13921
4 Acetamidobutanoic acid	-0.533002	-0.418049	-0.650199	-0.0203387	-1.11574	-1.14357	-1.41619	-0.873639	-2.38058	-2.2186	-3.07027	-1.94929	-1.55131	-1.21163	-2.38736	-2.13895	-0.156812	-0.156435	-1.24696	-1.2976	-0.901517	-1.28368	-1.44734	-1.11503	-2.01121	-0.601044	-1.76068	-1.62749	-1.24432	-2.48172	-2.92398	-2.68334	-1.59341	-1.41337	-1.38917	-1.07211	-1.68276	-1.28369	-1.27385	-1.65995
Acetyl carnitine	7.11793	7.37537	7.13424	7.22232	7.0031	6.87601	7.15373	7.28309	6.49707	6.86424	6.05557	6.416	6.66762	6.6571	7.0399	7.03494	5.97271	5.76633	6.29325	5.59594	7.32203	7.37805	7.43028	7.39619	6.94592	7.26342	7.38633	6.9737	7.52201	6.37275	7.02932	6.79006	7.00626	7.47904	7.48433	7.25422	7.13373	7.86494	7.50263	7.31928
Uracil	2.05623	1.94345	1.38498	1.2961	-0.404324	-0.437395	-0.940145	-0.596053	0.00315354	0.31406	-0.296901	-0.183693	0.804387	0.753313	0.170518	0.29567	-1.81735	-1.67924	-1.88104	-2.19221	-1.75853	-1.56685	-1.65939	-1.52951	0.183797	0.216006	-0.237923	-0.645836	-0.373097	-1.0289	-1.48475	-1.76438	-2.04981	-1.65286	-1.95306	-1.8914	-1.0656	-0.357747	-0.857706	-1.10677
Aspartame	-0.102754	-0.096464	0.309336	-0.0465502	-0.181405	-0.875108	-0.115309	-0.163909	-0.94234	-0.796844	-0.902104	-0.455089	-1.24973	-1.05416	-1.07722	-0.858087	0.49047	0.601943	0.810354	0.174681	-0.199598	0.238653	0.631531	-0.0741138	0.1024	0.769538	0.291757	-0.576687	0.152702	-0.415084	0.309711	-0.716001	0.710747	1.33067	1.06101	0.793033	0.71416	0.942847	-0.113135	-0.638091
2-Aminooctanoic acid	5.33884	5.71314	5.55129	5.48256	5.98604	6.06662	5.72374	6.0697	4.79031	4.89161	4.58414	5.03351	5.16142	5.15579	5.06678	5.03721	5.0981	5.42654	5.21845	4.94916	5.4671	5.69093	5.81667	5.94782	4.09511	4.58756	4.58992	4.2917	4.6534	3.51591	4.28013	3.91828	4.59971	4.69116	5.09505	5.0148	5.22875	5.77478	5.3223	5.055
Urea	5.15496	5.41977	5.22846	5.175	5.42225	5.34547	5.05767	5.20493	4.47419	4.66757	4.26624	4.71513	4.20757	4.27658	3.77775	3.76038	5.03538	5.19465	5.00424	4.77871	4.92309	5.19402	5.28589	5.3754	4.73697	4.94818	4.90455	4.64945	5.2982	4.81933	5.1157	4.79958	3.72345	4.23893	3.81984	3.63636	4.09739	4.49315	4.0313	4.16404
Glycylglycine (Gly-gly)	-1.73616	-1.02666	-0.99379	-0.899318	-0.760283	-0.880877	-1.04297	-0.497513	-1.17168	-0.996804	-1.51595	-0.927144	-1.50854	-1.93166	-1.58494	-1.51939	-1.17167	-1.0322	-1.11081	-1.33863	-0.518618	-0.286463	-0.270804	-0.352356	-1.34057	-0.860529	-0.768377	-1.32869	-0.134559	-1.03929	-0.468971	-0.718375	-0.154991	0.517392	0.110291	-0.149972	-0.931878	-0.625923	-0.86897	-0.917588
N-Acetylalanine	4.01276	4.48825	4.24525	4.48334	4.58789	4.5251	4.3947	4.68539	4.1486	4.74468	3.88306	4.3127	3.79726	3.75703	3.85265	3.91621	4.21227	4.5065	4.52041	4.04297	5.07128	5.29046	5.31974	5.33416	3.97215	4.54971	4.33865	4.24497	5.56679	4.67423	5.01596	4.87812	5.43596	5.96882	5.68141	5.47508	4.55849	5.07454	4.59754	3.97965
Isovaleryl carnitine	4.0986	4.66062	4.28642	3.99269	5.16362	5.10357	4.57368	4.88488	2.27627	2.1681	1.81856	2.00849	3.96847	3.97979	3.14634	3.27794	1.32381	1.5928	1.93596	1.80141	3.14971	3.62474	3.80305	3.70444	1.20073	1.96214	1.75021	1.68271	2.48332	1.69962	2.11957	1.68194	1.69149	2.28255	1.98939	1.95542	2.96073	3.4866	1.0596	1.0095
Asparagine	2.87998	2.94245	2.75623	2.78494	3.32338	3.07796	2.79787	3.22744	2.43797	3.14324	2.277	2.83798	2.34738	2.24965	2.41026	2.40189	3.06502	3.3994	3.08429	3.15204	3.98826	4.2859	4.31352	4.37338	2.85212	3.38277	3.03032	3.02656	4.6267	3.4355	4.04897	4.15093	4.23558	5.30776	4.77722	4.27269	3.28602	4.01484	3.29775	3.33908
Phenyl alanine	4.99507	5.15614	4.88355	4.97554	5.11344	5.07149	4.88009	5.16217	4.60746	4.91394	4.34444	4.78681	4.55884	4.53641	4.42784	4.37807	4.7695	5.09451	4.91467	4.72122	5.26117	5.37874	5.48027	5.4652	4.61678	5.06122	4.97267	4.75489	5.59857	4.64166	5.14166	4.81766	5.16015	5.7604	5.56962	5.37297	4.58548	5.13841	4.69085	4.52845
Isoleucine	5.46664	5.55599	5.15062	5.31718	5.56583	5.47071	5.32153	5.5891	5.15495	5.65208	5.00197	5.39548	5.23741	5.20319	5.15819	5.11093	5.33184	5.60288	5.43126	5.28021	5.74275	6.00605	6.02296	6.07824	5.06529	5.42447	5.39054	5.17656	5.96325	5.16413	5.6536	5.29175	5.87983	6.43094	6.25124	6.08851	5.4095	6.02147	5.55225	5.48724
Kynurenine	-5.24428	-4.93288	-5.17735	-4.5446	-4.59742	-4.41484	-4.71638	-4.30082	0.406492	-0.180411	-0.143275	-0.141985	-5.04983	-5.16608	-5.76688	-5.79114	-2.84021	-2.30011	-2.52002	-2.61749	-3.2654	-2.89662	-3.28511	-3.01846	-4.67669	-4.78511	-4.25307	-4.97382	-3.60061	-4.32155	-3.26368	-4.05043	-4.13046	-3.6182	-4.03694	-4.04934	-3.35804	-3.06213	-1.80419	-2.34835
Deoxy carnitine	0.26017	0.702367	0.560203	0.880085	4.19207	4.60167	4.07936	4.7452	2.46351	2.75828	2.14501	2.80544	3.03974	3.21229	2.18712	2.06784	4.02083	4.45978	4.35139	4.17512	2.83795	3.2158	3.46806	3.37323	1.92471	2.50108	2.68793	2.48335	3.94514	2.57139	3.3123	2.92266	1.31638	1.71349	1.53793	1.73608	3.57935	3.94454	4.03517	3.68234
N-Methylnicotinamide /Methyl Nicotinamide	1.64543	1.5674	1.59215	1.40417	1.01188	1.05681	0.408233	0.859868	0.494634	0.604101	0.348758	0.634127	0.979147	0.738463	0.664717	0.470631	0.312859	0.842664	0.528337	0.1192	0.779801	1.31549	1.56054	1.25853	-0.0260379	0.359581	0.36738	-0.189934	-0.023349	-1.38626	-0.61192	-0.930695	0.373219	0.415142	0.488576	0.798533	-0.256944	0.543995	0.0310076	0.168843
Carnitine	4.31441	4.31504	4.38614	4.23685	5.17459	5.281	4.72936	5.24105	3.23141	3.52171	3.19701	2.96123	4.43003	4.55879	4.1737	4.10406	4.70555	5.0585	4.80009	4.71233	4.36942	4.68204	4.66401	4.87172	2.95377	3.96104	3.82843	3.4892	3.78734	2.37675	2.99136	2.6329	3.37442	3.1037	3.69219	4.00187	4.63486	5.2595	4.64659	4.57175
4-Hydroxybutyric acid/Choline	1.47802	2.16671	1.12907	1.51519	1.66334	1.82172	1.08154	1.51084	1.80495	2.50204	1.87622	2.15295	2.38468	2.4221	2.0904	2.36313	0.671379	1.04311	0.936361	0.843625	1.54482	1.83551	1.86643	2.07191	0.210523	0.9138	1.01433	0.933711	0.723032	0.049136	0.443234	0.402472	1.79178	2.32197	1.59368	1.31126	1.10351	1.75152	1.75596	1.4654
N, N Dimethyl Glycine	3.36198	3.67612	3.32903	3.94272	3.54573	4.1256	3.2591	3.78799	4.14993	4.81094	4.35638	4.53619	4.6304	4.61077	4.36897	4.54573	2.85944	3.44418	3.16842	3.01532	4.00566	3.98579	4.05222	4.33647	1.72978	2.63047	2.60342	2.75364	3.56222	1.94667	1.95071	2.55416	3.21444	4.33301	4.32073	3.94312	3.42057	4.0399	3.97559	3.79248
Aminobutyric acid	3.36198	3.67612	3.32903	3.94272	3.54573	4.1256	3.2591	3.78799	4.14993	4.81094	4.35638	4.53619	4.6304	4.61077	4.36897	4.54573	2.85944	3.44418	3.16842	3.01532	4.00566	3.98579	4.05222	4.33647	1.72978	2.63047	2.60342	2.75364	3.56222	1.94667	1.95071	2.55416	3.21444	4.33301	4.32073	3.94312	3.42057	4.0399	3.97559	3.79248
Spermine	-4.30634	-4.73196	-4.65352	-4.75038	-5.57954	-5.13937	-3.92329	-4.40924	-5.4601	-4.85597	-5.1042	-4.5221	-3.9021	-3.91292	-4.69521	-4.72504	-3.45463	-3.44253	-3.54706	-3.83443	-4.2437	-3.79389	-3.22869	-3.88992	-3.35833	-4.33853	-4.8434	-4.62497	-4.00525	-2.05455	-2.43567	-3.78165	-3.39355	-2.44948	-4.20085	-4.49667	-3.45068	-2.81744	-4.00652	-4.0614
Creatinine	-0.928974	-0.49769	-0.195885	-0.384769	-0.755119	-0.817856	-0.839373	-0.508119	-1.75205	-1.08078	-1.60065	-1.10908	0.150842	0.275412	-0.480401	-0.0322735	0.180938	0.876052	0.580917	0.483974	-1.42245	-1.18836	-1.83918	-1.7662	-0.766717	-0.209159	-0.58605	-1.12237	-0.75387	-2.28772	-1.94831	-2.12862	-1.05242	-1.16679	-1.12968	-0.99014	-0.374597	0.469087	0.713486	0.618839
Betaine	2.57851	2.68847	2.08326	2.28273	5.4043	5.64558	5.21453	5.7438	1.43362	1.85723	1.19051	1.34573	1.68723	1.77401	2.58114	2.22354	4.30359	4.42639	4.74199	4.37359	5.35649	5.50873	5.80413	5.78226	4.08614	4.61909	3.42524	2.88044	5.08256	4.63854	4.83862	4.3914	4.42499	4.68668	4.97684	4.81607	4.12826	4.97409	4.92676	4.73303
Guanidine acetic acid	-2.415	-2.00216	-2.58779	-2.67207	-0.314985	0.353288	-0.182221	-0.288171	-3.54956	-2.8029	-3.77808	-3.71113	-2.849	-2.84169	-2.46448	-2.39742	-0.585226	-0.523529	-0.658169	-0.971795	0.58242	0.0680209	0.640343	0.85745	-1.17447	-0.936366	-1.17227	-1.61826	-0.223438	-0.30305	-0.0522561	-0.566514	-0.25563	-0.202374	0.199354	-0.447098	-1.40015	-0.343629	-0.131635	-0.197427
4-Coumarate	-1.97733	-2.60863	-2.98226	-2.49648	-1.61063	-2.79101	-3.01626	-3.15468	-3.21617	-1.0016	-3.17987	-2.37248	-1.9011	-2.30036	-1.49974	-2.13931	-2.41766	-2.45751	-1.75067	-1.92547	-1.95388	-1.6497	-1.3173	-1.32791	-2.48052	-2.15138	-3.67763	-4.50954	-0.610157	-0.600498	-0.932052	-1.42511	1.07164	1.72974	1.30677	0.428028	-1.18935	-0.869846	-1.60455	-1.49885
Valine	2.07201	2.04249	2.11739	2.47805	3.70159	3.36812	2.46174	3.03757	2.46018	3.23979	2.75362	3.23959	2.83868	1.9678	3.01892	2.97887	2.6704	3.60642	2.60996	2.7086	4.23906	4.16852	4.17928	4.27198	3.11074	2.95923	3.22426	2.53693	4.29424	3.56565	4.3282	3.92568	4.58444	5.2903	4.82543	4.63265	3.71646	4.32229	3.8822	3.83794
Tyrosine	0.850784	0.607476	-0.226217	0.345693	1.14084	1.06101	0.0374073	0.382075	-0.294667	0.500809	-0.300795	0.443765	0.321224	0.213834	0.667167	0.499501	0.218172	0.904092	0.237097	0.580913	1.38352	1.25795	1.52758	1.56371	-0.122049	0.355001	0.604585	-0.136654	1.84373	1.52474	3.33831	3.04572	3.96826	4.59609	3.98121	3.48202	0.728612	1.27766	1.10652	0.673812
Sarcosine/Alanine	-0.280939	-0.0399541	0.633863	0.722102	1.59276	1.41668	0.247604	0.830432	-0.340896	-0.126996	-0.455137	-0.189328	0.421312	0.284133	0.248178	0.030588	0.387944	0.555767	0.613651	0.218497	0.207983	0.8093	0.638449	0.887078	-1.16852	-0.817174	-0.573349	-0.934765	0.193564	-1.1957	0.0189323	-0.567924	0.904234	1.10295	1.0749	1.23624	-0.339413	-0.0789987	-0.507171	-1.09502
Allo-Threonine	1.03057	1.39732	1.07488	0.988457	2.26981	2.32604	1.73686	2.27713	0.751619	1.41801	0.370505	0.957099	1.85903	1.96443	1.5496	1.75351	2.54589	2.71771	2.31783	2.14517	2.01748	2.41517	2.41639	2.72925	0.547186	1.11349	1.3388	1.15965	2.52953	1.54166	2.34786	1.84767	1.72704	2.19995	2.41963	2.05999	2.35767	2.64015	1.49729	1.26139
serine	2.26893	2.51937	2.60099	2.52228	3.43287	3.71387	2.52685	3.06607	0.623332	1.24894	0.112035	0.740613	1.47271	1.68824	1.38104	1.3254	2.05121	2.13993	1.85711	1.75524	0.499283	0.982194	1.27493	1.32226	-0.670109	0.0440029	0.0174886	0.138105	1.20564	0.477136	0.943651	0.830509	1.67165	2.24605	2.22358	1.7619	1.17766	1.96673	-0.296247	0.0715882
Phosphocholine	1.4185	1.67645	1.58466	1.33704	2.62284	2.35836	2.10494	2.39994	2.06577	2.39096	2.16667	2.24506	1.29866	1.23123	1.38903	1.41331	2.1195	2.30196	2.26117	2.02469	3.28188	3.24546	3.41117	3.41568	1.34048	1.71341	2.02177	1.70943	1.80745	0.808499	1.32375	1.06852	2.59345	2.87026	2.71758	2.63375	1.95915	2.50227	2.34372	2.18739
Ergothioneine	-5.44978	-5.13855	-5.0944	-5.27573	-3.2001	-2.8334	-3.91814	-3.24028	-5.173	-4.25455	-5.28118	-4.49724	-3.69724	-3.61599	-3.42504	-3.41186	-3.62002	-3.6215	-4.01563	-3.75368	-5.03359	-5.11291	-4.42766	-4.50462	-5.63781	-5.47153	-5.9787	-5.88265	-3.44482	-4.31952	-3.23548	-3.23459	-3.43012	-2.7353	-3.17185	-3.19567	-4.34242	-4.0485	-5.8745	-5.79918
Glu-glu	0.864369	1.35958	0.829195	0.301002	1.60965	1.27729	0.128843	0.647013	-4.78562	-4.23232	-5.05998	-4.15844	-1.44448	-1.85586	-1.59222	-1.60144	2.07093	2.49922	2.64107	2.62912	-5.08976	-5.11021	-4.74195	-5.05456	-5.94987	-5.76858	-6.17405	-5.91503	-4.62368	-5.63506	-5.09082	-5.50077	-4.76848	-4.15384	-5.17077	-4.99931	-2.23176	-2.04108	-0.822314	-1.25367
Dimethyl Arginine	4.31954	4.44542	3.73047	4.03557	3.11538	3.19068	2.79967	3.21233	1.7767	3.01464	1.50108	2.53123	2.38941	2.51686	2.38112	1.95323	1.95898	2.51976	2.02415	1.95743	3.35664	4.12379	3.99081	4.14708	3.46068	3.58592	3.67866	3.28815	4.22478	3.82797	3.96961	2.84058	4.15518	5.13496	4.62186	3.96774	1.90759	2.76897	2.15899	1.49358
N-Acetyl lysine	3.5268	3.63252	3.172	2.81528	4.22135	4.05673	3.59483	3.99878	1.16351	1.38725	1.28709	1.63723	1.38622	1.35415	1.33786	1.1712	3.13828	3.1542	3.04946	2.76387	2.12886	2.50184	2.47103	2.69795	2.59055	2.27662	2.03728	1.78608	1.8034	1.43634	1.23691	1.19529	2.33986	3.10998	2.33738	1.89804	0.427937	0.666936	0.922733	0.572145
S-Adenosyl-l-homocysteine (SAH)	-0.184204	0.00664089	0.162364	0.147032	0.0805213	0.682992	-0.134694	0.970695	-0.0103255	-0.616588	-0.695693	-0.25971	0.538807	0.552294	-0.166668	-0.136213	-1.48866	-0.907048	-1.67092	-1.21665	0.0604554	-0.282676	1.22993	0.82906	0.906822	0.786333	0.66764	0.461151	-1.37301	-2.3145	-1.56899	-1.7985	-1.12972	-1.38357	-0.608732	-1.04786	-1.13556	0.114399	-1.16671	-1.16978
1-Methyl-Histidine	2.16728	2.87365	2.13267	2.06657	1.46656	1.60503	2.43663	2.13649	1.51694	1.84391	1.17995	1.20515	0.831326	0.740165	0.0877468	-0.397568	1.37478	1.54464	1.86291	1.83877	2.10926	2.71365	2.73414	2.78283	2.54227	2.92431	3.08616	2.61263	3.56203	2.76235	3.01827	2.21006	3.20867	3.10842	3.50735	3.59616	1.34641	1.66273	2.79604	2.39314
Lysine	5.22342	5.57936	5.11483	5.34247	4.89701	4.7462	4.64922	4.8974	4.51904	4.87938	4.51338	4.99678	4.91884	4.99822	4.60879	4.6189	4.67849	4.74981	4.66075	4.40763	4.53706	4.69478	4.6434	4.81279	4.85245	5.03814	4.65557	4.38718	5.26432	4.73451	4.92838	4.71846	5.37076	6.18183	6.46747	5.18111	4.59676	5.05047	4.59845	4.44411
Cystathionine	4.42238	4.58824	4.44155	4.10904	6.10445	6.03692	5.51816	5.76718	4.79557	5.02684	4.51595	4.87731	0.520842	-0.0124222	0.128791	0.115152	0.399464	0.235445	0.179843	0.406306	5.9116	6.2173	6.33523	6.3652	5.41608	5.95894	6.033	5.56276	-0.912752	-1.9527	-1.68702	-1.6662	3.85483	3.23346	4.22951	4.35329	2.53656	3.44097	0.483426	0.0373332
Ethylmalonate/Methyl Malonate	-1.58631	-1.32871	-1.44673	-1.42956	-0.566484	-0.488624	-0.573809	-0.508206	-2.37813	-1.69931	-2.00245	-1.56517	-1.83689	-1.66282	-1.78588	-1.57483	-2.70496	-2.20095	-2.51359	-2.95113	-0.960423	-1.14283	-1.22656	-1.11007	-1.7354	-1.78702	-1.78352	-2.12761	-0.0327716	-0.161778	0.083969	-0.0316467	0.443373	1.65118	0.893873	0.0585656	-2.91024	-2.30771	-1.86254	-1.91614
Proline	2.44837	2.93338	2.35972	2.54231	3.05808	3.18358	2.70981	3.08844	1.75194	2.09249	1.76508	2.48808	2.06427	2.2273	2.09023	1.88265	1.50028	1.7691	1.7982	1.60425	2.75333	2.84178	2.65151	2.5832	1.7073	2.62119	2.11455	1.67264	3.73298	3.28697	3.58881	3.29746	3.77527	4.94768	4.26608	3.80326	2.18537	2.85142	2.17149	1.78767
(L)-arginino-succinate	1.66967	2.03993	1.79304	2.20464	0.352102	1.58689	-0.205145	0.872426	1.67116	2.34667	1.2425	2.0087	3.34581	3.52012	1.30583	1.43156	3.38312	2.8965	2.41463	2.69689	1.7963	2.39439	2.44698	2.68555	1.05049	2.17734	2.80602	2.47457	1.47995	-1.43973	-0.584718	-0.00244044	1.02207	0.884564	0.287646	1.11405	1.51082	2.39262	-0.373199	-1.28109
Arginine	6.87566	7.02731	6.62048	6.7	5.76518	5.62835	4.9487	5.21765	5.81308	6.47563	5.84934	6.01971	6.26498	6.18127	5.80797	5.82497	6.29815	6.56604	6.26815	6.12211	5.82038	6.28928	6.4704	6.44595	5.814	6.28272	5.91537	5.68381	6.5129	5.0621	5.60728	4.99554	6.07002	6.01225	6.16333	6.35362	5.77932	6.59358	4.38894	4.0819
Histidine	5.58294	5.88627	5.48268	5.54007	5.69999	5.66747	5.42639	5.64466	4.80275	5.34013	4.76971	5.1662	5.22902	5.18924	4.87632	4.91506	5.22235	5.53447	5.21182	5.11214	5.84207	6.05804	6.07829	6.143	5.127	5.41239	5.3575	5.07804	6.23046	5.1886	5.71641	5.49354	6.04886	6.69723	6.27814	6.08319	5.00304	5.64108	5.05155	4.9185
Putrescine	-4.42014	-4.07167	-4.55295	-4.02705	-2.55335	-3.14951	-4.14196	-3.88788	-4.42963	-4.44427	-5.25136	-4.87729	-5.7996	-5.61923	-7.48221	-7.42887	-1.77928	-1.30938	-0.856031	-1.25078	-3.35608	-3.09867	-2.62873	-2.7203	-2.0033	-1.13829	-1.35526	-1.82994	-4.60074	-6.15024	-4.07688	-4.2258	-4.93789	-5.02588	-5.53802	-4.99631	-3.10837	-2.33146	-1.00624	-1.04418
Glutathione, Reduced (GSH)	-4.35021	-4.318	-3.94799	-4.39049	0.166989	-0.0234101	-0.413029	-0.138371	-1.54599	-1.39107	-1.97308	-1.79553	-0.499566	-0.62611	-0.726916	-0.654411	-1.58713	-1.48922	-1.49874	-1.50958	0.414761	0.840256	0.832388	0.816856	0.297977	0.00713619	0.159149	-0.068817	-1.97718	-3.70226	-1.52564	-1.62963	-1.77251	-4.16277	-0.107084	-0.105117	0.109794	0.861156	-0.986683	-1.04802
7-Methylguanosine	-2.79376	-2.184	-2.64543	-2.64472	-3.8668	-4.15881	-4.25178	-4.00997	-4.8212	-4.65358	-5.36785	-5.09898	-5.17762	-5.17018	-5.71354	-6.12155	-4.38667	-3.71728	-4.93464	-4.37352	-4.72374	-4.11224	-3.59051	-4.04922	-4.52108	-4.48388	-4.3369	-4.50427	-4.90341	-6.3021	-6.10239	-6.92081	-4.65143	-4.14687	-4.4916	-4.66697	-6.68423	-6.31602	-6.26813	-7.18162
dephospho-CoA	-8.72636	-10.0175	-9.61561	-8.78871	-8.17097	-8.67012	-7.74303	-7.45952	-8.59363	-8.22383	-8.48303	-8.03502	-8.78459	-8.59308	-8.75455	-8.92101	-8.40937	-8.03158	-7.84112	-7.94944	-6.88937	-7.56892	-8.40893	-9.13656	-8.23449	-7.26287	-8.06504	-8.21185	-7.11132	-7.84199	-6.76195	-6.52634	-7.73909	-7.4699	-7.2657	-7.27184	-7.90001	-8.21479	-9.17448	-8.67026
Glucosamine/Galactosamine	-0.509096	-0.506274	-0.868156	-0.792827	-0.961086	-1.135	-1.58815	-1.25429	-1.31899	-1.09569	-1.78814	-1.525	-0.628228	-0.745194	-1.35748	-1.21388	-1.56402	-1.5325	-1.11882	-1.28418	-1.22931	-0.940757	-0.867221	-0.94493	-1.96557	-1.44474	-1.35891	-1.62691	-1.67205	-2.8752	-2.04992	-2.48922	-2.0665	-1.59927	-1.74426	-1.67117	-2.11313	-1.35358	-1.50374	-1.62801
Quinic acid	-2.66817	-2.29192	-2.73293	-2.63533	-2.7501	-3.05661	-3.06038	-2.68458	-3.31196	-3.3528	-3.77477	-3.72027	-3.63485	-3.9027	-3.62121	-3.75908	-3.63055	-3.35931	-4.02667	-4.09893	-3.0559	-2.66801	-2.82976	-3.32795	-3.17061	-2.86271	-3.06707	-3.41429	-2.51653	-3.47659	-2.99821	-3.57397	-3.20015	-2.77658	-2.83091	-2.9623	-4.03689	-3.27935	-3.40387	-3.87521
UDP glucuronic acid	5.7854	5.76621	5.92557	5.70184	7.62899	8.04516	7.20445	7.69111	5.6653	5.3273	6.03307	6.10794	2.73294	2.78105	2.77867	2.7477	5.94589	6.21861	5.94364	6.16252	4.2984	4.43717	4.53714	4.71357	3.45966	4.05413	3.96928	3.8739	3.30612	1.05159	2.13156	3.09805	3.90184	1.66165	3.39304	4.69005	6.99201	7.57645	6.99798	6.71273
UDP-N-Acetylglucosamine	6.41239	6.18702	6.44486	5.65074	8.00427	8.55402	8.11134	8.33235	6.64236	6.61314	6.77612	6.87923	6.11059	6.14421	5.99611	6.06024	7.2039	7.52896	7.14709	7.39623	6.22062	6.2288	6.2392	6.4895	5.14198	5.70303	5.58489	5.49413	4.4832	3.84942	4.32581	4.69796	5.84686	3.53249	5.52254	6.42085	6.76169	7.16744	6.68958	6.33464
UDP-Glucose	6.97361	6.74985	7.06207	6.46337	6.43617	6.36923	5.51936	5.85746	6.52792	6.41535	6.61173	6.75352	5.70694	5.76536	5.44506	5.39831	5.77054	6.18941	6.18167	6.13973	7.51886	7.45218	7.63022	7.70525	5.73741	6.71734	6.51078	6.30476	6.25716	5.27085	5.70566	5.96885	5.04207	3.10844	4.9034	5.69298	7.40826	7.60565	7.38596	6.07386
Glucosamine 6P	0.698984	0.723041	0.730701	0.774006	-1.22435	-1.81717	-1.34632	-2.07188	-1.9795	0.141905	-2.5158	-1.05286	-1.33642	-1.3681	-0.285962	-0.33416	0.219757	0.547677	1.32642	0.442106	-1.7378	-0.250413	0.642667	-1.9624	-0.0541318	0.0609822	-0.551917	-1.46509	1.57167	1.6196	1.44244	1.49976	1.14378	1.40756	1.47701	2.61864	1.51407	1.67744	1.89175	2.98689
Glucoronic acid	-1.62621	-2.90758	-2.00911	-1.09681	-1.26766	-2.16942	-0.437991	-1.03399	0.127261	-0.0065978	-0.847623	-0.646117	-2.41109	-2.29485	-0.715218	-0.770801	-1.87879	-2.15043	-1.79224	-2.35439	-1.66437	-1.82381	-1.90885	-2.38961	-1.58454	-2.53732	-3.2745	-2.35826	-0.960551	0.13481	-0.344793	-0.405772	-1.36839	-0.504764	-1.15133	-1.20329	-0.756773	0.648361	-0.545286	-0.630156
AcGlucosamine6P	0.862374	0.403282	0.194116	0.530829	1.50374	1.51567	1.76909	1.82086	1.63265	2.29613	1.4773	2.11496	2.64089	2.75143	2.46161	2.49776	2.41201	2.36226	2.36608	2.38898	-0.977817	-0.982101	-0.0328288	-0.835734	-0.138697	-0.813526	-1.74314	-0.538358	3.01148	2.21525	3.07679	2.75541	0.12041	0.167483	-0.169166	0.578154	1.08168	1.17179	-0.683937	-1.42961
N-AcetylGlucosamine	1.98165	1.80135	1.91083	1.95908	2.75952	2.87478	2.31534	2.60887	0.388321	0.227106	0.151146	0.204692	0.927232	0.925455	0.53219	0.537597	0.928791	1.01021	0.727896	0.952014	1.15462	1.21862	1.24362	1.36216	0.364693	0.774393	0.829564	0.625451	0.863663	-0.550904	0.106607	-0.028784	0.0893443	-0.142931	0.608453	0.812134	1.36351	1.53585	1.0712	1.05493
Uridine	5.34325	5.08807	5.44703	5.48869	5.31816	5.01483	3.95448	4.48446	5.86611	5.53679	5.81135	5.68335	7.07948	6.99373	6.48764	6.43251	4.53606	4.57843	4.1395	4.12266	5.04086	5.04496	5.32164	5.49104	3.87538	4.0312	4.37516	3.80713	4.06376	3.50263	3.74746	3.81247	4.43645	3.61641	4.62062	5.09032	4.99883	6.69564	5.57049	5.63056
Glucose/Fructose	1.42952	0.742485	1.05103	1.59735	1.12844	0.907731	0.693632	1.14967	1.67305	1.25455	1.32881	1.62937	3.45357	3.49398	3.22411	3.184	2.10041	2.26774	2.1975	2.28849	3.66315	3.2636	3.18922	3.35779	2.34867	3.06893	3.22569	3.11287	2.71684	0.775023	1.43796	1.8162	3.11042	2.45972	3.22136	3.1291	2.11982	2.39668	1.88781	1.60017

## Sheet: MDA PDX pathway analysis
	Total Cmpd	Hits	Statistic Q	Expected Q	Raw p	Holm p	FDR
beta-Alanine metabolism	21	3	43.655	2.5641	2.26e-09	9.25e-08	9.25e-08
Pyrimidine metabolism	39	3	40.312	2.5641	2.33e-08	9.34e-07	4.79e-07
Arginine and proline metabolism	36	7	26.021	2.5641	5.11e-07	1.99e-05	6.99e-06
Pantothenate and CoA biosynthesis	20	4	27.231	2.5641	1.31e-06	4.97e-05	1.34e-05
Valine, leucine and isoleucine degradation	39	2	36.235	2.5641	2.3e-05	0.00085004	0.00015699
Valine, leucine and isoleucine biosynthesis	8	2	36.235	2.5641	2.3e-05	0.00085004	0.00015699
Glutathione metabolism	28	4	21.482	2.5641	4.52e-05	0.0015837	0.00026502
Lipoic acid metabolism	28	1	31.944	2.5641	0.00014476	0.0049218	0.00065946
Porphyrin metabolism	31	1	31.944	2.5641	0.00014476	0.0049218	0.00065946
Primary bile acid biosynthesis	46	2	24.306	2.5641	0.00017987	0.0057559	0.00073747
Glycerolipid metabolism	16	1	29.569	2.5641	0.00028727	0.0089053	0.0010707
Glycine, serine and threonine metabolism	33	7	15.822	2.5641	0.00038285	0.011486	0.0012263
Glyoxylate and dicarboxylate metabolism	31	2	21.759	2.5641	0.00038884	0.011486	0.0012263
Ubiquinone and other terpenoid-quinone biosynthesis	18	1	22.158	2.5641	0.0021737	0.060865	0.0052426
Tyrosine metabolism	42	1	22.158	2.5641	0.0021737	0.060865	0.0052426
Phenylalanine metabolism	8	1	22.158	2.5641	0.0021737	0.060865	0.0052426
Phenylalanine, tyrosine and tryptophan biosynthesis	4	1	22.158	2.5641	0.0021737	0.060865	0.0052426
Pentose phosphate pathway	23	2	13.938	2.5641	0.0030645	0.073547	0.0069802
Amino sugar and nucleotide sugar metabolism	42	4	13.146	2.5641	0.0035021	0.080548	0.0075571
D-Amino acid metabolism	15	1	18.221	2.5641	0.0060169	0.13237	0.011747
Sphingolipid metabolism	32	1	18.221	2.5641	0.0060169	0.13237	0.011747
Nicotinate and nicotinamide metabolism	15	1	13.241	2.5641	0.020991	0.41983	0.038421
Pentose and glucuronate interconversions	19	4	9.0318	2.5641	0.021553	0.41983	0.038421
Glycerophospholipid metabolism	36	3	8.8534	2.5641	0.033768	0.60783	0.057687
Alanine, aspartate and glutamate metabolism	28	6	7.4257	2.5641	0.048315	0.82136	0.079237
Histidine metabolism	16	1	9.0066	2.5641	0.059904	0.95846	0.094463
Arginine biosynthesis	14	5	5.6894	2.5641	0.098216	1	0.14914
Cysteine and methionine metabolism	33	4	5.6994	2.5641	0.10515	1	0.15397
Ascorbate and aldarate metabolism	9	4	4.187	2.5641	0.17628	1	0.24922
Steroid hormone biosynthesis	87	1	2.6768	2.5641	0.31308	1	0.42788
Fatty acid biosynthesis	47	1	2.5142	2.5641	0.32845	1	0.43441
Starch and sucrose metabolism	18	2	2.5777	2.5641	0.34757	1	0.44533
Tryptophan metabolism	41	2	2.0132	2.5641	0.44154	1	0.54858
Lysine degradation	30	2	1.1519	2.5641	0.61128	1	0.73713
Purine metabolism	70	1	0.5651	2.5641	0.64479	1	0.75532
Nitrogen metabolism	6	1	0.11479	2.5641	0.83559	1	0.94209
Inositol phosphate metabolism	30	2	0.35353	2.5641	0.85385	1	0.94209
Thiamine metabolism	7	2	0.3039	2.5641	0.87316	1	0.94209
Galactose metabolism	27	2	0.13011	2.5641	0.95071	1	0.97668
Taurine and hypotaurine metabolism	8	2	0.046973	2.5641	0.96801	1	0.97668
Biotin metabolism	10	1	0.0022782	2.5641	0.97668	1	0.97668

## Sheet: LTL331R vs LTL331
	LTL331_1	LTL331_2	LTL331_3	LTL331_4	LTL331_5	LTL331R13_1	LTL331R13_2	LTL331R13_3	LTL331R13_4	LTL331R13_5
Label	LTL 331.00	LTL 331.00	LTL 331.00	LTL 331.00	LTL 331.00	LTL331R13	LTL331R13	LTL331R13	LTL331R13	LTL331R13
Cytidine 5'-diphosphate	-2.47319	-2.2227	-2.2067	-2.23946	-2.20966	-2.96586	-2.9884	-2.95276	-2.90474	-2.89229
UMP	-2.27787	-0.131646	-0.541906	-0.551199	-2.56515	1.2972	1.38024	0.999299	1.25885	-0.689818
Cytidine 5 -Monophosphate (5-CMP)	-1.29585	-0.315897	-0.669407	-0.385943	-0.900481	0.216162	0.24136	-0.0484454	0.200885	-1.02305
Cytosine	-0.9739	-1.06977	-1.09068	-1.01323	-0.839856	-1.75762	-1.39507	-2.08576	-1.63253	-1.68977
GMP	-2.99964	-1.68906	-2.15359	-1.9257	-3.75456	1.83884	2.01006	1.5904	1.62995	0.340337
IMP	-2.66406	-1.03778	0.67284	-1.03891	-3.0441	2.40327	2.4923	2.39848	2.49403	1.41592
AMP	0.85276	2.6095	1.73627	2.19874	0.297289	5.03719	5.08502	4.56179	4.70131	2.33605
dGMP	-5.26149	-3.73835	-4.18968	-3.69498	-5.90696	-1.06378	-0.98207	-1.30695	-1.31843	-3.80852
ADP	-3.79297	-4.16996	-3.63083	-3.89172	-3.76162	-3.90743	-3.64819	-3.50801	-4.03578	-4.4109
Uric acid	-6.46648	-5.08798	-5.75302	-4.99917	-5.22707	-4.49532	-4.73682	-4.98471	-5.53596	-4.79746
Xanthine	1.04135	0.831818	1.2112	1.14756	1.3692	-0.366863	-0.0999756	-0.216096	-0.426372	-0.296735
Uridine	1.87798	2.08616	2.51567	2.3567	2.45823	-0.554196	-0.72992	-1.14576	-1.30656	-1.44218
dCMP	-5.3172	-5.44227	-4.93736	-4.97229	-5.60325	-5.40015	-5.30098	-5.62659	-5.59116	-8.58718
Adenosine	6.16537	6.93948	6.99477	6.49808	6.25547	2.26585	2.64992	1.91905	2.13709	3.51025
Inosine	5.33502	5.92029	6.18078	5.90775	6.02863	3.20402	3.30857	3.12234	2.90013	2.38556
Xanthosine	-1.33815	-0.577974	-0.837747	-0.680258	-1.0732	-4.86981	-4.73659	-4.84798	-4.85318	-4.35094
Hypoxanthine	4.55163	4.61323	4.84996	4.91999	4.91451	2.52946	2.54939	2.41409	2.18773	1.70754
Guanine	1.27722	2.16945	1.83483	1.8421	1.67202	-2.12466	-1.9759	-2.17632	-2.05743	-1.75892
Guanosine	2.84422	3.71521	3.43415	3.54127	3.24573	-0.647724	-0.664625	-0.735401	-0.615338	-0.230124
purine	-5.99829	-5.78336	-6.30477	-5.31385	-5.51612	-5.1554	-4.88978	-4.92025	-5.35021	-5.17097
Tryptophan	1.10631	0.340937	0.871705	1.21984	1.22258	1.61384	1.40623	1.78361	1.37029	1.28196
cholesteryl sulfate	5.36834	5.65533	5.93021	7.57163	7.0567	3.03923	2.79649	4.3203	3.35957	4.41819
2,3-dihydroxybenzoic acid	-2.49418	-3.39972	-2.7145	-2.40418	-2.04871	-2.22545	-1.97418	-2.68764	-2.44337	-0.812555
shikimate	-0.366828	-0.780778	-0.766983	-0.507035	0.156724	1.0362	0.460961	0.483363	-0.179448	2.53637
1,3-diphopshateglycerate	-1.27019	-0.978343	-0.658922	-1.21779	-1.72345	0.0127064	-1.27538	-1.96117	-1.67033	-1.28407
S-ribosyl-L-homocysteine_neg	1.9438	3.02616	2.53442	2.4649	1.86465	-3.79834	-3.48476	-4.12788	-3.8303	-2.35098
Octanoic acid	-4.80748	-5.09003	-6.65731	-5.04846	-4.90575	-2.40356	-2.35137	-1.76145	-2.17091	-2.74562
N-Aetyl Aspartic acid	0.532964	1.85348	1.19378	1.70494	1.18242	2.05259	2.22748	2.01182	2.09223	0.816584
sn-glycerol-3-phosphate	-5.57158	-4.11812	-4.65428	-3.81894	-4.5371	-3.61777	-4.19988	-4.19076	-5.39285	-5.06813
glutathione disulfide_neg	1.9712	3.18576	2.24962	3.31109	3.01011	3.13462	3.16459	2.9044	2.91499	0.950464
6-phospho-D-gluconate	-2.54445	-3.42456	-3.31193	-3.31518	-4.04086	-5.37777	-7.43333	-6.90173	-6.69583	-4.50964
trehalose-6-Phosphate	-2.53552	-1.63367	-1.91437	-1.41538	-2.6288	0.687703	0.583042	0.216162	0.642225	-1.12138
taurine	4.86034	4.91454	5.04934	5.05776	4.84128	5.07319	5.08898	5.15447	4.84199	4.50118
Carbamoyl phosphate	1.9211	1.82226	1.36212	2.09942	2.19293	1.94338	2.01589	2.22513	1.78954	1.42799
Maltose	-0.459008	-0.749839	-0.391942	0.197599	0.287948	-2.28511	-2.06973	-2.06373	-1.13908	-1.00732
Myristoleic acid	3.28325	3.60857	3.59392	2.83168	3.03935	3.14458	3.45058	3.1397	3.40994	3.50691
1-Stearoyl-sn-glycero-3-phosphocholine	4.58289	4.97871	5.32557	5.00046	5.02976	3.41216	2.91771	2.44387	2.93129	4.30854
Octonyl Carnitine	-3.89376	-1.84668	-2.17316	-3.49731	-2.70586	0.0198117	-0.673099	-1.31592	-1.25097	-0.880085
4 Acetamidobutanoic acid	-3.02743	-3.25386	-2.03884	-3.15336	-3.81749	-2.83997	-2.82828	-2.95618	-2.97338	-2.24235
2-Methylbutyroylcarnitine	1.24794	4.33723	2.46427	3.47819	2.5088	0.68826	0.0384044	-0.584607	-0.108874	-1.06352
Isobutyryl Carnitine	5.45478	7.13125	5.51497	5.97111	6.073	7.57102	7.49742	7.08241	6.92305	5.90383
Nicotinamide	6.43279	6.64322	6.93466	5.92543	6.4841	4.94977	5.0292	4.91283	4.70028	4.531
2-Hydroxypyridine	-3.52962	-4.17327	-3.29057	-4.48277	-3.78316	-4.86804	-5.042	-5.45159	-5.66125	-6.70283
Serine	-1.55939	-4.71619	-0.634646	-3.44767	-2.96973	-2.72422	-1.78498	-2.28193	-1.33549	-1.57778
Ergothioneine	-6.40193	-5.21923	-4.47612	-5.65442	-5.95828	-6.16196	-6.8046	-6.49554	-6.87161	-8.09992
Propeonyl Carnitine	3.69361	5.03712	4.25237	4.32924	3.98606	6.24323	6.35295	5.68852	6.11139	4.7649
NAAG	-2.08073	-1.02813	-1.03203	-0.882713	-2.06223	-0.883558	-0.595038	-1.48798	-1.12488	-3.39025
1-Methyl tryptophan	-6.88684	-4.04847	-6.2983	-5.15002	-5.74835	-4.83025	-5.44152	-5.34098	-6.18506	-6.20705
(L)-arginino-succinate	-4.86542	-3.55025	-4.44415	-4.07604	-4.453	-5.74682	-5.64389	-5.73793	-6.06707	-6.38762
Acetyl Carnitine	7.69436	8.75269	8.84144	8.13109	8.16048	8.70986	8.87058	8.34244	8.64257	7.92199
Urea	-1.09773	-1.97202	0.12599	-1.54318	-0.686457	-1.40321	-1.48892	-1.87746	-1.47744	-0.917851
2-Aminooctanoic acid	4.08349	4.94046	4.80085	4.2215	4.07419	4.60996	4.52297	4.97988	4.97675	4.61253
Glutathione, Reduced (GSH)	0.844346	1.72211	1.08225	0.539434	-0.346723	-0.232384	0.18019	-0.661969	-0.206604	-5.10887
N-Acetyl Methionine	-4.72434	-6.4084	-3.68193	-5.83464	-5.3121	-5.73674	-5.36089	-5.46204	-4.69407	-5.56002
Methyl Nicotinamide	0.260105	0.558561	0.504276	0.656849	0.95922	-0.827482	-0.536759	-0.917326	-0.933402	-1.70468
Acetylcholine	-2.3113	-1.5474	-1.68162	-2.84654	-2.99629	-1.85838	-1.40164	-1.65819	-0.868969	-1.14323
Deoxy carnitine	1.98481	2.83235	2.58561	1.34216	1.63551	2.53235	2.90249	2.42872	3.17242	2.83229
Gly-Gly	-2.66227	-3.32131	-1.75134	-2.70247	-2.75257	-1.93153	-1.72668	-1.89692	-1.74443	-2.00052
Isoleucine	5.07657	5.46023	6.08901	4.80778	5.00168	4.27751	4.47773	4.7109	4.08371	4.77596
Phenyl alanine	3.31709	3.26021	4.02671	3.58033	3.76762	3.75306	4.19387	4.11307	4.10835	4.0535
Hydroxyglutaric acid	-4.22057	-4.65231	-2.58944	-4.078	-3.81287	-3.29688	-2.8496	-3.3647	-3.21992	-3.45911
2-Aminoheptanoic acid	-4.45614	-5.76665	-3.56022	-5.48604	-4.32081	-5.30087	-5.14606	-5.42649	-4.80126	-5.73719
7-methylguanosine	-3.31331	-4.76726	-2.12992	-5.11592	-4.07167	-4.12526	-4.57825	-4.48445	-4.68402	-4.97093
Aspartame	-3.64421	-3.97788	-2.81042	-3.92672	-3.51009	-2.30398	-1.94385	-2.61444	-2.01504	-2.95337
ASP-PH	-8.39483	-8.86846	-10.4408	-10.2186	-9.81287	-8.15259	-7.1859	-7.99262	-6.83387	-8.5686
5-Hydroxyindoleacetic acid	-5.96575	-4.04908	-5.55225	-8.87709	-5.60025	-4.70532	-4.89937	-8.71289	-6.97524	-6.32207
4 Hydroxybutyric acid	-3.74495	-3.39218	-2.95824	-3.88943	-3.6825	-4.73195	-5.13694	-4.73786	-4.93996	-4.20139
Choline	1.03567	1.47096	2.03506	1.13091	1.10784	0.11739	-0.0303744	0.138748	-0.192148	0.409788
Kynurenine	-4.44527	-2.25057	-3.66702	-2.37569	-3.07301	-4.01522	-4.45459	-4.5163	-4.19831	-4.02629
Aminobutyric acid	-0.670238	-0.343258	0.0819767	-0.890422	-0.443454	-1.99306	-1.66338	-1.96611	-1.78368	-1.3009
Carnitine	2.73044	3.33615	4.18019	3.1123	3.05353	4.26512	4.88535	4.20091	5.14527	3.66259
Erythrono-1,4-lactone	-3.47737	-3.70098	-3.06536	-3.47541	-2.97025	-2.5963	-2.32408	-2.22628	-2.30059	-2.06816
N-Acetylputrescine	-3.75555	-6.08999	-3.87275	-7.02347	-6.82321	-3.80928	-2.90288	-3.56044	-2.89222	-5.39093
Creatinine	-0.807845	-0.528344	0.516178	-1.35177	-1.50725	-1.17378	-1.18526	-1.10542	-1.37808	-1.11227
Putrescine	-1.6887	-1.42895	-2.40283	-2.37562	-3.17048	-2.46496	-2.3145	-2.90168	-2.10933	-3.83808
Valine	0.634201	0.189052	1.88013	0.581793	1.09523	2.18349	2.20921	1.99788	1.9249	2.43663
Guanidine acetic acid	-2.84249	-1.04327	-0.916915	-1.5849	-2.15127	0.7665	1.22433	1.00804	1.4773	1.32991
Tyrosine	-0.362539	0.0659214	0.0555562	-0.178636	0.0356306	0.72717	0.675469	0.330929	1.02007	0.748639
4-Coumarate	-3.69756	-3.71289	-3.56029	-3.80758	-3.22106	-2.78148	-2.68587	-2.45126	-2.80001	-2.51956
Betaine	1.812	3.78034	3.69592	3.09159	2.8697	5.75333	5.95987	5.49187	5.79335	5.85805
Sarcosine/Alanine	-1.71871	-2.79584	-1.21556	-3.22372	-2.3555	-2.51587	-2.52305	-2.39396	-2.61045	-2.55332
N-acetylalanine	5.09148	5.38542	6.28609	5.16308	4.9831	4.45522	4.97814	4.53522	4.41873	4.77123
Proline	0.388071	2.85627	1.64083	1.52342	1.52798	1.91047	2.38352	1.64218	2.08701	1.90547
N, N Dimethyl Glycine	4.2045	4.12725	5.11878	3.75775	4.00543	2.79098	2.83016	2.93245	2.95904	3.3418
Allo-Threonine	-2.21168	-2.64192	-1.52624	-2.87941	-2.53419	-1.35912	-0.619533	-1.26937	-0.392133	-1.60241
Glycine	-7.89622	-9.12255	-6.56718	-9.17198	-6.00167	-6.7407	-5.65465	-7.88749	-6.33517	-7.66675
dephospho-CoA	-4.21659	-7.63331	-6.73973	-5.30597	-4.99356	-5.32586	-6.39903	-6.12635	-7.94207	-5.86816
Asparagine	-3.7141	-7.77735	-2.40004	-5.16864	-4.72233	-3.47731	-2.18145	-2.87538	-2.01141	-2.84267
thiamine	-3.68377	-0.812802	-3.08354	-1.19007	-1.79133	-2.22085	-2.53974	-3.30386	-3.58982	-4.40913
Isovaleryl Carnitine	-2.87793	-3.18912	-2.13792	-3.08143	-2.26482	-2.46758	-2.49195	-2.71578	-2.18558	-2.26527
Dimethyl Arginine	1.65033	3.25868	1.54566	3.05691	3.10217	1.42799	2.02967	1.19818	1.27522	1.12846
N-Acetyl Lysine	2.0403	4.72129	2.60145	3.58199	3.46511	2.53351	2.25619	2.18917	1.46813	0.880789
N-acetyl-glutamine	1.48127	4.18921	2.15949	3.19657	3.19568	2.37632	1.64796	1.36595	1.15672	0.493665
Phospho Choline	-2.3413	-2.5433	-1.89434	-2.83471	-3.93772	-0.474784	0.318622	-0.449066	0.211911	-0.507496
SAH	-1.05042	-1.49435	-0.937112	-0.725922	-0.32775	0.481651	1.06064	0.14325	1.04106	-1.23566
Glu-Glu	-2.00062	-4.75215	-1.55953	-3.15841	-2.58513	-8.16565	-7.86013	-7.27298	-7.12905	-6.85017
Glutamyl alanine	-2.13134	-3.19225	-1.47329	-3.0534	-2.62788	-2.95259	-3.73782	-4.12692	-3.48694	-4.36709
1-Methyl-Histidine	0.808286	2.01998	1.85264	1.69217	1.74166	1.44091	0.966573	0.880473	0.58462	0.309996
Lysine	3.2954	3.37796	4.33686	3.68356	3.7014	3.7275	3.56811	3.37162	3.61854	3.82879
5-oxo-proline	3.25304	3.52708	4.28287	3.33228	3.74602	3.71059	3.65918	3.43359	3.44136	3.92415
Ethylmalonate/Methyl Malonate	-2.25519	-1.97464	-0.833032	-2.1323	-1.47768	-3.53829	-3.8153	-3.74849	-3.61536	-2.13883
citrulline	-1.33971	-1.97002	-0.257692	-1.54885	-1.70232	0.313312	0.358991	0.172018	0.417509	0.162323
Arginine	4.00704	4.28999	5.23227	4.33972	4.4276	5.94554	6.12949	5.85491	6.15442	5.5216
Histidine	5.22723	5.01849	6.0955	5.21079	5.72983	5.61417	5.39272	4.92421	4.80147	4.71733
Cystathionine	-1.1354	-2.78776	-0.565819	-2.15684	-2.03105	2.60831	3.11395	2.56918	2.47948	1.03785
Cystine	-2.9502	-2.9099	-1.78179	-5.26152	-0.916896	-5.99655	-4.31003	-5.11581	-4.81157	-1.13012
Glucosamine/Galactosamine	-1.24409	-2.50971	-1.06918	-3.26276	-1.65583	-3.22378	-2.3595	-3.07523	-3.63433	-3.14197
Quinic acid	-0.646858	-0.363642	-0.236142	-1.02266	-0.5524	-2.42	-1.63722	-2.00121	-2.51598	-2.25704
Myo-Inositol	-0.727877	-0.64338	-0.428806	-0.396638	-0.495748	-0.821069	-1.1109	-1.03656	-1.19248	-0.723461
Spermine	-5.27705	-3.10123	-4.71791	-3.91617	-3.41194	-4.92426	-4.71128	-5.17528	-5.19611	-5.06554
Uracil	-2.08528	-4.47483	-1.65792	-2.98278	-3.25417	-2.19211	-1.5355	-2.90999	-1.77792	-1.82251
3PG and 2PG	-4.8945	-5.47602	-4.74317	-5.52026	-5.45471	-2.66721	-2.89032	-3.43369	-3.1735	-4.39285
Aspartic acid	3.6533	1.52246	2.62373	2.90596	2.59241	4.36896	4.36291	3.68094	4.33416	2.44023
cis-aconitate	0.885692	-6.5755	-0.00177512	0.0859935	0.0879891	0.927055	1.0312	0.834887	0.582475	1.05548
Citrate	5.90354	4.29452	4.62847	4.46221	4.67127	2.58344	2.5937	1.62368	1.7514	2.77324
FBP/GBP	1.8956	-0.764015	0.136602	0.190458	0.405889	0.931904	1.13801	0.927037	0.978405	0.198333
Fumarate	-0.138781	-2.52666	-2.04681	-1.68338	-1.92129	-1.03383	-0.717969	-0.915115	-0.900898	-1.30605
G6P/F6P	3.92013	0.405317	1.80094	1.47851	1.79049	-1.31672	-0.988504	-1.78114	-1.1378	-0.45404
Glucose/Fructose	5.07615	2.62798	3.62297	3.68976	3.88572	2.26199	2.19732	2.50591	1.7959	2.17171
Glutamic acid	6.76753	5.20875	5.60188	5.70935	5.66884	6.2516	6.50681	5.99821	6.30293	5.02487
Glutamine	3.564	1.8163	2.62649	2.86314	2.74845	4.2586	4.50195	4.1672	4.76562	3.18044
Glyceraldehyde 3-phosphate	-1.08676	-2.44614	-3.01555	-1.6247	-1.71521	-2.4141	-2.36535	-2.17172	-2.27009	-1.69682
Hydroxy glutarate	2.26101	0.783278	1.18737	1.32327	1.29393	1.74362	2.04632	1.54495	1.96561	0.597066
Ketoglutarate	-0.042885	-2.36379	-1.37353	-1.08185	-1.23287	0.390643	0.617974	0.0559557	0.635987	-0.638785
Lactate	3.11918	0.816085	2.037	2.12338	1.88102	3.00193	3.19569	3.03732	2.70994	2.91788
Malate	5.85614	3.42804	3.88694	4.3205	4.05239	5.02741	5.16962	5.05822	4.84542	4.52659
OAA	-2.83004	-4.93109	-4.24449	-3.83546	-4.11866	-4.42437	-4.57145	-4.41728	-3.66082	-4.69271
orotate	0.839368	-7.42691	-1.30938	-0.75401	-1.03087	1.11491	1.84798	2.64601	2.07922	2.95497
PEP	-4.62418	-6.56921	-6.13221	-6.39031	-6.33107	-5.62794	-5.28158	-6.55039	-5.99873	-5.39083
Pyruvate	-1.59238	-3.72203	-2.89692	-2.83173	-2.77106	-4.2895	-4.40141	-4.10202	-4.72256	-4.63391
Ribulose5P	2.32294	-0.563759	0.412123	1.10286	1.10214	1.20303	0.972561	0.970897	0.541666	-0.577253
Sedoheptulose-7-P	0.276837	-2.99606	-1.99813	-1.63391	-1.42215	-1.35249	-1.65399	-2.14384	-1.72575	-2.952
Succinate	-2.72381	-3.06222	-3.50309	-3.56565	-4.3592	-0.419781	-2.27355	-2.41273	-2.6233	-2.49086
UDP glucuronic acid	-0.232549	-0.844478	-1.53817	-1.28677	-1.3902	-1.18096	-1.49842	-2.25744	-2.19	-3.9121
Glucoronic acid	-3.90423	-4.02667	-4.41473	-4.70452	-4.31752	-6.26334	-6.6723	-7.34386	-7.33749	-6.54503
UDP-N-Acetylglucosamine	1.57381	1.52751	1.16337	1.2281	1.18962	1.37346	1.06692	0.951341	1.08334	-0.960104
UDP-Glucose	2.32129	1.83299	1.44949	1.69346	1.46764	2.55054	2.2647	1.66057	2.2725	-0.154988
Glucosamine 6P	-0.499414	-2.37957	-1.65477	-2.01396	-1.39329	-5.09504	-5.01206	-5.6428	-4.72079	-5.06878
AcGlucosamine6P	-3.3626	-2.50054	-2.95197	-2.70071	-3.20031	-4.87031	-5.26028	-4.69825	-4.72603	-4.79322
N-AcetylGlucosamine	-4.25298	-3.67818	-3.74771	-3.68798	-3.98877	-2.67054	-2.52867	-2.72058	-2.5387	-4.83189

## Sheet: LTL331R vs LTL331 pathway analy
	Total Cmpd	Hits	Statistic Q	Expected Q	Raw p	Holm p	FDR
Purine metabolism	70	15	86.907	11.111	2.73e-07	1.28e-05	1.28e-05
Alanine, aspartate and glutamate metabolism	28	13	61.995	11.111	7.19e-07	3.31e-05	1.69e-05
Glycine, serine and threonine metabolism	33	8	71.756	11.111	2.34e-06	0.00010521	3.66e-05
Inositol phosphate metabolism	30	3	80.126	11.111	1.05e-05	0.00045982	0.00011917
Nicotinate and nicotinamide metabolism	15	3	70.706	11.111	1.27e-05	0.00054512	0.00011917
Amino sugar and nucleotide sugar metabolism	42	5	65.565	11.111	2.02e-05	0.00084916	0.00015838
Fatty acid biosynthesis	47	1	88.805	11.111	4.5e-05	0.001846	0.00030231
Glycerophospholipid metabolism	36	4	68.497	11.111	8.61e-05	0.0034422	0.00050557
Arginine and proline metabolism	36	8	57.064	11.111	0.00011123	0.0043379	0.00052639
Valine, leucine and isoleucine degradation	39	2	64.238	11.111	0.00012908	0.004905	0.00052639
Valine, leucine and isoleucine biosynthesis	8	2	64.238	11.111	0.00012908	0.004905	0.00052639
Ascorbate and aldarate metabolism	9	4	61.734	11.111	0.0001344	0.004905	0.00052639
Cysteine and methionine metabolism	33	5	55.157	11.111	0.00026362	0.0092268	0.0009531
Pentose and glucuronate interconversions	19	4	51.383	11.111	0.0004917	0.016718	0.001406
Ubiquinone and other terpenoid-quinone biosynthesis	18	1	79.691	11.111	0.00050857	0.016783	0.001406
Phenylalanine metabolism	8	1	79.691	11.111	0.00050857	0.016783	0.001406
Phenylalanine, tyrosine and tryptophan biosynthesis	4	1	79.691	11.111	0.00050857	0.016783	0.001406
Arginine biosynthesis	14	8	62.212	11.111	0.00057496	0.017249	0.0015013
Steroid hormone biosynthesis	87	1	76.213	11.111	0.00097364	0.028235	0.0024085
Pyrimidine metabolism	39	8	56.199	11.111	0.0010811	0.03027	0.0024492
Tyrosine metabolism	42	2	74.121	11.111	0.0010943	0.03027	0.0024492
Pentose phosphate pathway	23	2	68.249	11.111	0.0014432	0.037523	0.0030832
Lipoic acid metabolism	28	3	43.521	11.111	0.0029676	0.074189	0.0060641
Citrate cycle (TCA cycle)	20	8	41.488	11.111	0.0034412	0.082589	0.006739
Pyruvate metabolism	23	4	39.564	11.111	0.0048248	0.11097	0.0090706
Butanoate metabolism	15	2	53.384	11.111	0.0050197	0.11097	0.009074
Nitrogen metabolism	6	2	58.177	11.111	0.0062624	0.13151	0.010901
Starch and sucrose metabolism	18	2	42.469	11.111	0.0082926	0.16585	0.01392
Glycolysis / Gluconeogenesis	26	4	39.076	11.111	0.011619	0.22076	0.018831
Glyoxylate and dicarboxylate metabolism	31	8	35.82	11.111	0.012414	0.22345	0.019448
Lysine degradation	30	2	49.531	11.111	0.01398	0.23766	0.021196
Propanoate metabolism	21	1	50.046	11.111	0.022115	0.35385	0.032482
Pantothenate and CoA biosynthesis	20	4	29.189	11.111	0.023988	0.35981	0.034164
Histidine metabolism	16	2	36.8	11.111	0.040709	0.56993	0.056275
beta-Alanine metabolism	21	4	32.702	11.111	0.045197	0.58757	0.060694
Glutathione metabolism	28	3	20.217	11.111	0.13601	1	0.17757
Thiamine metabolism	7	1	25.016	11.111	0.14097	1	0.17907
Galactose metabolism	27	3	15.604	11.111	0.25402	1	0.31419
Porphyrin metabolism	31	1	14.474	11.111	0.27813	1	0.3323
Primary bile acid biosynthesis	46	2	14.139	11.111	0.28281	1	0.3323
Glycerolipid metabolism	16	2	13.974	11.111	0.30073	1	0.34474
Tryptophan metabolism	41	3	12.379	11.111	0.33385	1	0.3736
Sphingolipid metabolism	32	1	10.238	11.111	0.36744	1	0.40162
D-Amino acid metabolism	15	2	10.158	11.111	0.39291	1	0.4197
Fructose and mannose metabolism	20	1	3.8973	11.111	0.58459	1	0.61057
Biotin metabolism	10	1	0.98624	11.111	0.78489	1	0.80195
Taurine and hypotaurine metabolism	8	1	0.12174	11.111	0.92377	1	0.92377

## Sheet: 42D vs V16D
	16D-1	16D-2	16D-3	42DENZ-1	42DENZ-2	42DENZ-3
Label	16D	16D	16D	42D	42D	42D
shikimate	0.830294	0.649001	0.564104	1.75763	1.57457	0.866786
2,3-dihydroxybenzoic acid	0.13539	0.261223	-0.0389622	0.322568	0.124735	0.0967963
cholesteryl sulfate	-1.66026	-1.06154	-1.08373	-0.179161	-0.0275419	-0.0468254
S-ribosyl-L-homocysteine_neg	-2.97261	-2.98231	-2.86711	-3.39571	-3.38737	-3.55792
Octanoic acid	-6.75415	-6.97517	-5.96452	-5.99238	-5.93319	-8.07507
N-Aetyl Aspartic acid	8.78196	8.88636	8.69925	8.89898	9.03183	8.53581
trehalose-6-Phosphate	2.29292	2.53813	2.37203	2.66291	2.72857	2.32011
1,3-diphopshateglycerate	1.48547	1.24336	0.587484	2.80771	2.28934	2.36457
sn-glycerol-3-phosphate	3.33049	3.48569	3.6833	3.92225	3.66431	3.32145
6-phospho-D-gluconate	2.14407	1.6653	1.77405	3.42145	3.15562	2.93219
glutathione disulfide_neg	2.48053	2.41213	2.05859	4.52051	4.74177	4.3105
taurine	7.26381	4.99529	5.70074	5.10304	4.62417	4.03633
Carbamoyl phosphate	1.07542	1.49604	1.43082	1.88557	1.68309	1.1023
Maltose	-0.25392	-1.40318	-1.26735	1.58172	1.55742	1.19568
FBP/GBP	2.48071	2.35073	2.31555	2.53556	2.42585	1.74031
Ribulose 5P	2.07828	2.181	2.23083	3.76664	4.09517	3.92873
Myristoleic acid	-2.05147	-2.10468	-1.8222	-1.68242	-1.63159	-1.57834
Myo-inositol	-9.07018	-9.37557	-8.94693	-8.71775	-8.26583	-8.49242
Erythrono-1,4-lactone	-4.12301	-4.22953	-3.827	-3.99774	-3.57917	-3.9383
Glycine	-5.63998	-5.99038	-5.55819	-6.5437	-6.19095	-6.23766
2-Aminoheptanoic acid	-7.00656	-7.47278	-6.93509	-7.53538	-7.17519	-7.33412
ASP-PH	-5.44432	-5.46625	-4.5083	-4.90527	-5.44437	-4.55758
Octonyl Carnitine	-5.87054	-6.44737	-6.00727	-6.5104	-5.89561	-6.25668
1-Stearoyl-sn-glycero-3-phosphocholine	-9.57156	-8.9565	-7.8091	-9.13115	-8.0281	-7.88562
5-Hydroxyindoleacetic Acid	-5.20535	-5.40787	-5.27644	-4.65292	-4.472	-4.70208
N-Acetyl Methionine	-5.85996	-6.13336	-5.09445	-5.43675	-4.41746	-5.21833
Acetylcholine	-5.15651	-5.26541	-5.07264	-4.18706	-3.47269	-3.87451
Cysteine	-8.10889	-8.25105	-8.27402	-8.69781	-8.60451	-8.9591
N-Acetylputrescine	-6.34482	-7.05573	-6.7536	-6.43494	-5.66898	-5.737
5-oxo-proline	-0.0707694	-0.210739	0.844303	-0.910137	-0.0523801	-1.28172
Propionylcarnitine	-1.02809	-1.63235	-1.10807	-1.09476	0.0345569	-0.36673
thiamine	-4.99154	-4.82755	-4.73494	-6.09081	-5.50326	-5.64588
2-methylbutyroylcarnitine	-5.58648	-5.82303	-5.39503	-6.56894	-5.87771	-5.9462
2-Hydroxypyridine	-5.04445	-5.94308	-4.89283	-5.50104	-5.2157	-5.71324
Isobutyryl carnitine	-0.16865	-2.56432	-3.11743	-2.53486	-1.3478	-2.27811
Nicotinamide	2.26904	2.00121	2.38815	2.06529	2.55508	2.41273
1-Methyl tryptophan	-7.01071	-7.85746	-6.79075	-8.73087	-7.66286	-8.23175
Glutamyl alanine	-4.78737	-5.02309	-4.36275	-6.23838	-5.62937	-5.80084
N-acetyl-glutamine	-5.66863	-6.48245	-5.99948	-6.88001	-6.54901	-6.68505
Citrulline	-2.25135	-2.30532	-1.59123	-4.22763	-3.82397	-3.87064
NAAG	-1.6808	-1.29401	-1.10923	-2.33923	-1.59738	-2.00819
4 Acetamidobutanoic acid	-3.47044	-4.00833	-3.40668	-3.95173	-3.56091	-3.71101
Acetyl carnitine	2.56843	1.75476	1.97386	3.32904	3.79178	3.55784
Uracil	-5.3812	-5.86348	-5.57675	-3.38701	-2.82908	-3.21115
Aspartame	-1.71016	-1.86326	-1.1834	0.357761	0.618505	0.592989
2-Aminooctanoic acid	-1.77986	-2.02713	-1.31407	-1.31579	-0.976413	-1.23552
Urea	-1.20723	-1.11583	-0.943974	-1.26963	-0.694589	-0.448002
Glycylglycine (Gly-gly)	-4.43008	-4.24188	-3.88733	-3.75513	-3.34837	-3.02506
N-Acetylalanine	1.0299	0.876888	1.46984	1.64068	2.10778	1.89483
Isovaleryl carnitine	-5.47596	-5.85249	-5.42509	-6.25302	-5.7566	-5.9462
Asparagine	-1.42452	-1.33422	-0.840691	-0.0305585	0.796826	0.395879
Phenyl alanine	1.75806	1.61549	1.99599	2.16633	2.54386	2.37083
Isoleucine	2.32061	2.14418	2.57804	2.71957	3.1765	2.93683
Kynurenine	-7.8385	-8.03337	-7.62784	-8.99794	-8.61344	-8.7793
Deoxy carnitine	-1.22868	-1.30331	-0.734146	-0.452325	0.157052	-0.212155
N-Methylnicotinamide /Methyl Nicotinamide	-4.46747	-5.02301	-4.43959	-5.3028	-4.78325	-5.32627
Carnitine	0.951638	0.951851	1.50772	1.73243	2.33763	1.89627
4-Hydroxybutyric acid/Choline	-2.62828	-3.66818	-3.00391	-3.0417	-2.86752	-3.09547
N, N Dimethyl Glycine	-0.327073	-1.03342	-1.43029	-0.924963	-0.815662	-1.34022
Aminobutyric acid	-0.327073	-1.03342	-1.43029	-0.924963	-0.815662	-1.34022
Spermine	-4.84099	-4.49291	-4.0921	-3.87953	-3.27813	-3.5044
Creatinine	-2.54224	-2.02845	-1.86262	-2.35667	-1.82121	-2.0834
Betaine	1.42687	1.42079	1.65503	2.13801	2.588	2.30305
Guanidine acetic acid	-2.88833	-3.82171	-3.18759	-2.78011	-2.05173	-2.15988
4-Coumarate	-4.90773	-5.29416	-4.83179	-5.64509	-3.94716	-4.0482
Valine	-1.78489	-1.69192	-1.39102	-0.350761	-0.163278	-0.301139
Tyrosine	-2.91746	-3.0108	-3.10671	-2.6118	-2.01321	-1.98007
Sarcosine/Alanine	-5.28255	-5.79283	-4.90576	-5.80366	-5.04579	-5.53625
Allo-Threonine	-3.73142	-3.98058	-3.23777	-2.81841	-2.06189	-2.52373
Serine	-1.66095	-1.99356	-1.64324	-1.90466	-1.36371	-1.45458
Phosphocholine	-4.60394	-5.33804	-4.657	-1.36989	-0.785301	-0.77108
Ergothioneine	-10.2868	-12.8523	-10.425	-11.6617	-10.7124	-10.709
Glu-glu	-6.27919	-6.68467	-5.50449	-3.21365	-2.63132	-2.57323
Dimethyl Arginine	1.34792	1.23694	1.51504	-1.49214	-0.899602	-1.34556
N-Acetyl lysine	1.57192	1.36206	1.92421	-1.79785	-1.28085	-1.56012
S-Adenosyl-l-homocysteine (SAH)	-4.16957	-4.49767	-4.02482	-4.47081	-4.36923	-4.33803
1-Methyl-Histidine	-1.83471	-2.14386	-1.81265	-3.37387	-2.89767	-3.10502
Lysine	-0.225127	-0.627331	-0.146441	-0.170824	0.545605	-0.0949334
Cystathionine	-0.586947	-0.855181	-0.530461	-1.95408	-1.33513	-1.82525
Ethylmalonate/Methyl Malonate	-2.66804	-3.10808	-2.42178	-4.20492	-3.61623	-3.81991
Proline	0.58859	0.382521	0.528445	-0.900867	-0.193355	-0.551898
(L)-arginino-succinate	-4.91781	-4.92199	-4.39317	-3.56889	-3.21436	-3.29005
Arginine	0.699375	-0.081885	0.690999	2.02308	2.32461	2.06137
Histidine	1.15194	0.831243	1.32716	0.569742	0.980825	0.656642
Putrescine	-10.8136	-11.1007	-10.7167	-11.1473	-10.3863	-10.6853
Glutathione, Reduced (GSH)	-4.84551	-5.08079	-4.60638	-3.26637	-2.89872	-2.98355
7-Methylguanosine	-8.41841	-8.69027	-8.25635	-8.8351	-8.07007	-8.63635
dephospho-CoA	-11.1158	-11.4105	-10.5423	-12.8729	-11.5211	-10.4391
Glucosamine/Galactosamine	-4.78355	-5.08443	-4.44566	-5.20629	-4.51486	-4.68101
Quinic acid	-5.12083	-6.36488	-6.12543	-5.84064	-5.41489	-5.43465
UDP glucuronic acid	6.55417	7.4082	7.42037	4.42614	4.36977	4.35075
UDP-N-Acetylglucosamine	8.98113	9.64732	9.89744	8.08276	8.17882	8.00363
UDP-Glucose	4.06023	4.55477	4.95593	3.27067	3.06874	3.00741
Glucosamine 6P	-0.718075	-0.362918	0.251109	1.05035	0.94389	0.281733
Glucoronic acid	0.738644	1.04563	1.15994	-0.214793	-0.616821	-0.592798
AcGlucosamine6P	-0.283784	-0.104502	0.44388	-2.55058	-3.12966	-3.20095
N-AcetylGlucosamine	-2.35987	-2.38908	-1.90613	-2.00089	-2.05671	-2.18056
Uridine	1.87536	1.27399	1.76475	1.06594	0.819641	0.709589
Glucose/Fructose	1.89602	2.31158	2.64554	0.88087	0.857989	0.499073

## Sheet: 42D vs V16D pathway analysis
	Total Cmpd	Hits	Statistic Q	Expected Q	Raw p	Holm p	FDR
Arginine biosynthesis	14	5	86.937	20	2e-05	0.00082059	0.00047979
Pentose phosphate pathway	23	2	95.874	20	2.34e-05	0.00093617	0.00047979
Glycine, serine and threonine metabolism	33	7	67.688	20	6.07e-05	0.0023663	0.00082921
Pantothenate and CoA biosynthesis	20	4	76.976	20	9.67e-05	0.0036734	0.00099086
Pyrimidine metabolism	39	3	91.1	20	0.00016033	0.0059324	0.0013147
Glycerophospholipid metabolism	36	3	95.884	20	0.00026876	0.0096753	0.0015937
beta-Alanine metabolism	21	3	91.638	20	0.0002956	0.010346	0.0015937
Amino sugar and nucleotide sugar metabolism	42	4	89.195	20	0.00031897	0.010845	0.0015937
Tryptophan metabolism	41	2	91.03	20	0.00038593	0.012736	0.0015937
Pentose and glucuronate interconversions	19	4	94.861	20	0.0003887	0.012736	0.0015937
Ascorbate and aldarate metabolism	9	4	93.131	20	0.00097974	0.030372	0.0036517
Valine, leucine and isoleucine degradation	39	2	91.515	20	0.0013885	0.041656	0.0043792
Valine, leucine and isoleucine biosynthesis	8	2	91.515	20	0.0013885	0.041656	0.0043792
Inositol phosphate metabolism	30	2	90.544	20	0.0016402	0.045927	0.0048036
Alanine, aspartate and glutamate metabolism	28	6	77.095	20	0.0028168	0.076055	0.0076035
Starch and sucrose metabolism	18	2	89.886	20	0.0030684	0.079779	0.0076035
Arginine and proline metabolism	36	7	74.764	20	0.0033307	0.083267	0.0076035
Thiamine metabolism	7	2	84.341	20	0.0033381	0.083267	0.0076035
Galactose metabolism	27	2	84.855	20	0.0040874	0.094009	0.0086211
Steroid hormone biosynthesis	87	1	89.6	20	0.0042054	0.094009	0.0086211
Cysteine and methionine metabolism	33	4	74.928	20	0.0052267	0.10976	0.010205
Glutathione metabolism	28	4	67.358	20	0.0062242	0.12448	0.0116
Glyoxylate and dicarboxylate metabolism	31	2	57.962	20	0.016662	0.31659	0.028687
Ubiquinone and other terpenoid-quinone biosynthesis	18	1	78.424	20	0.018891	0.34005	0.028687
Tyrosine metabolism	42	1	78.424	20	0.018891	0.34005	0.028687
Phenylalanine metabolism	8	1	78.424	20	0.018891	0.34005	0.028687
Phenylalanine, tyrosine and tryptophan biosynthesis	4	1	78.424	20	0.018891	0.34005	0.028687
Lipoic acid metabolism	28	1	74.78	20	0.026199	0.36679	0.03704
Porphyrin metabolism	31	1	74.78	20	0.026199	0.36679	0.03704
Lysine degradation	30	2	61.692	20	0.05261	0.63132	0.0719
Primary bile acid biosynthesis	46	2	50.142	20	0.10452	1	0.13824
Taurine and hypotaurine metabolism	8	2	50.194	20	0.11014	1	0.14112
Histidine metabolism	16	1	47.926	20	0.12746	1	0.15837
Biotin metabolism	10	1	38.096	20	0.19174	1	0.23121
Purine metabolism	70	1	23.739	20	0.327	1	0.38305
D-Amino acid metabolism	15	1	18.308	20	0.39735	1	0.4403
Sphingolipid metabolism	32	1	18.308	20	0.39735	1	0.4403
Nitrogen metabolism	6	1	14.68	20	0.4534	1	0.4892
Glycerolipid metabolism	16	1	10.225	20	0.5367	1	0.55018
Nicotinate and nicotinamide metabolism	15	1	10.222	20	0.53676	1	0.55018
Fatty acid biosynthesis	47	1	0.44109	20	0.90052	1	0.90052
