# Supplementary material for: Targeting arginine metabolism overcomes chemotherapy resistance in aggressive-variant prostate cancers
Source: iScience. 2026 Jun 2;29(6):116184. doi: 10.1016/j.isci.2026.116184 (PMC13254847; doi:10.1016/j.isci.2026.116184)
Supplement: Table S9. 144-13 PDX metabolomics expanded data [file mmc4.xlsx]

## Sheet: 144-13 PDX
	CC1_212	CC2_207	CC4_224	CC6_219	CC7_174	V1_211	V2_214	V3_206	V4_220	V5_218
	CC_R	CC_R	CC_R	CC_R	CC_R	Vehicle	Vehicle	Vehicle	Vehicle	Vehicle
(2R)-2-Hydroxy-3-(phosphonatooxy)propanoate	0.00322	0.00138	0.00132	0.00435	0.00279	0.00279	0.00131	0.00342	0.00433	0.00147
1-Pyrroline-2-carboxylic acid	0.000154	0.00016	0.00014	0.000128	0.000156	0.000143	0.000153	0.000138	0.000146	0.00014
2,3-Diphosphoglyceric acid	1.2e-06	3.68e-06	6.09e-06	3.07e-06	1.77e-06	2.56e-06	4.43e-07	2.88e-06	5.8e-06	3.31e-07
2-Aminomuconic acid	0.000828	0.000844	0.00078	0.000832	0.00084	0.000784	0.000832	0.000741	0.000799	0.000742
2-Aminomuconic acid semialdehyde	0.000262	0.000153	0.00035	0.000125	0.000193	0.000164	0.000202	0.000192	0.00015	9.13e-05
2-Hydroxyadipic acid	0.00142	0.00182	0.00149	0.00203	0.00223	0.00166	0.00153	0.00151	0.00106	0.00231
2-Hydroxybutyric acid	0.00053	0.000423	0.000199	0.0013	0.000488	0.000373	0.00018	0.000403	0.000259	0.000192
2-Hydroxyglutarate	0.00126	0.00166	0.00107	0.00152	0.0014	0.00132	0.00116	0.0013	0.00108	0.00128
2-Ketobutyric acid	0.000236	5.56e-05	4.21e-05	0.000152	7.15e-05	4.86e-05	4.45e-05	6.19e-05	4.99e-05	4.31e-05
2-Methylglutaric acid	6.46e-05	5.09e-05	0.000105	0.00064	9.29e-05	7.22e-05	9.81e-05	0.000152	7.83e-05	7.12e-05
2-Phospho-D-glyceric acid	0.00322	0.00138	0.00132	0.00434	0.00279	0.00278	0.00131	0.00342	0.00432	0.00147
2-Propylglutaric acid	3.67e-05	3.81e-05	0.000149	0.000443	4.45e-05	6.9e-05	0.000106	0.00019	8.21e-05	5.21e-05
3-Dehydro-L-gulonate	6.77e-06	3.04e-06	2.56e-06	3.41e-05	2.81e-06	2.2e-06	1.29e-06	7.02e-06	1.48e-06	1.46e-06
3-Hydroxybutyric acid	0.000433	0.000349	0.000158	0.00115	0.000398	0.00029	0.000142	0.00033	0.000215	0.000152
3-Hydroxymethylglutaric acid	0.00129	0.00168	0.0014	0.00186	0.00206	0.00151	0.00142	0.0014	0.000957	0.00216
3-Sulfinoalanine	0.000129	7.9e-05	0.00025	0.0041	0.000109	0.000136	0.00022	0.000255	0.000124	0.000192
5'-Phosphoribosyl-N-formylglycinamide	0.00029	0.000952	0.000946	0.00111	0.000875	0.00292	0.000574	0.00213	0.00175	0.00108
5-L-Glutamyl-L-alanine	0.000384	0.000314	0.000215	0.000773	0.000391	0.00024	0.000233	0.000298	0.000271	0.000219
5-L-Glutamyl-taurine	0.00305	0.00295	0.00201	0.00211	0.00209	0.00277	0.00307	0.00207	0.00191	0.00327
5-Thymidylic acid	0.00262	0.00327	0.00299	0.000913	0.00271	0.00534	0.00461	0.00329	0.00398	0.00577
6-Phosphogluconic acid	0.000113	5.61e-05	0.000103	0.000133	0.000143	2.79e-05	3.3e-05	0.000106	0.000195	3.97e-05
ADP	0.038	0.0472	0.0751	0.00305	0.0189	0.0311	0.0532	0.0261	0.033	0.0263
ADP-glucose	0.000232	0.000244	0.000227	6.56e-05	0.000214	0.000274	0.000226	0.000229	0.000217	0.000203
ADP-ribose	0.00044	0.000276	0.000699	0.000329	0.000351	0.000309	0.000367	0.000444	0.000259	0.000209
ADP-ribose 2'-phosphate	0.000246	0.000283	0.000267	0.000245	0.00015	0.000229	0.000258	0.00037	0.0002	0.000155
AICAR	3.77e-05	0.00282	0.000937	0.000215	0.000526	0.00108	6.21e-05	0.00595	0.00019	0.000766
AMP	0.0811	0.0747	0.0673	0.019	0.0715	0.0834	0.0959	0.0828	0.0852	0.0928
ATP	0.00525	0.00797	0.0196	8.22e-05	0.00245	0.00299	0.00656	0.00243	0.00408	0.00201
AcetylCadaverine	3.98e-06	4.26e-06	5.63e-06	3.24e-06	3.32e-06	2.89e-06	2.98e-06	2.45e-06	4.65e-06	3.69e-06
AcetylPutrescine	0.000524	0.000476	0.000666	0.000227	0.000272	0.000592	0.000724	0.000417	0.000571	0.000785
AcetylSpermidine	0.000502	0.000546	0.000522	0.000465	0.000651	0.000264	0.000249	0.000224	0.000244	0.000434
AcetylSpermine	9.79e-06	1.3e-05	9.96e-06	1.58e-05	9.29e-06	0.000805	0.000374	0.000209	0.000124	8.28e-05
Acetylcysteine	6.91e-06	8.18e-06	6.67e-06	1.19e-05	1.17e-05	1.87e-05	8.86e-06	7.45e-06	6.11e-06	1.22e-05
Adenylsuccinic acid	0.00286	0.00252	0.00369	8.57e-05	0.00185	0.00614	0.0068	0.00417	0.00473	0.00689
Alpha-D-Glucose 1,6-bisphosphate	0.000878	0.00101	0.00144	0.000419	0.000837	0.00104	0.000703	0.0015	0.00116	0.000588
Arabinonic acid	0.00728	0.00696	0.00885	0.00753	0.00657	0.0105	0.0108	0.0109	0.00989	0.00972
Beta-Citryl-L-glutamic acid	0.00389	0.00397	0.00294	0.00307	0.00395	0.00447	0.00429	0.00374	0.00366	0.00495
Beta-D-Glucose 6-phosphate	0.000563	0.000792	0.000574	0.00159	0.0019	0.000396	0.000452	0.000996	0.000984	0.000633
Butyric acid	1.29e-05	3.38e-05	0.000113	9.93e-05	2.44e-05	6.44e-05	9.56e-05	0.000202	7.12e-05	6.82e-05
CDP	0.00122	0.00157	0.00191	9.65e-05	0.000758	0.000724	0.00131	0.000771	0.00125	0.00067
CDP-Ethanolamine	0.00317	0.00354	0.00261	0.00152	0.00326	0.00359	0.00312	0.00275	0.00246	0.00301
CMP	0.00413	0.00448	0.0036	0.00301	0.00441	0.00322	0.00396	0.00366	0.00524	0.00409
CMP-N-acetylneuraminic acid	3.85e-06	3.5e-06	2.3e-06	3.65e-06	3.73e-06	3.43e-06	4.07e-06	3.51e-06	2.67e-06	3.35e-06
CTP	0.000248	0.000503	0.00103	0	0.000123	7.97e-05	0.000262	7.55e-05	0.000208	5.35e-05
Citric acid	0.0277	0.0275	0.0323	0.0519	0.0331	0.0264	0.0218	0.0239	0.0267	0.025
Cyclic AMP	4.27e-05	6.22e-05	7.11e-05	6.22e-05	4.37e-05	4.44e-05	6.31e-05	4.04e-05	4.87e-05	5.42e-05
Cysteic acid	0.000196	0.000268	0.00022	0.000264	0.000204	0.00036	0.000242	0.000356	0.000155	0.000241
D-Erythrose 4-phosphate	9.68e-05	4.01e-05	0.000149	2.02e-05	4.14e-05	7.7e-05	8.99e-05	0.000182	8.06e-05	8.26e-05
D-Fructose 2,6-bisphosphate	1.59e-05	2.06e-05	2.24e-05	0.000104	2.4e-05	1.81e-05	1.13e-05	2.09e-05	1.83e-05	7.41e-06
D-Glucose	0.0219	0.024	0.0202	0.0257	0.0292	0.0238	0.0191	0.0224	0.0217	0.0191
D-Glucuronic acid	6.77e-06	3.04e-06	2.56e-06	3.41e-05	2.81e-06	2.2e-06	1.29e-06	7.02e-06	1.48e-06	1.46e-06
D-Glucuronic acid 1-phosphate	0.000299	0.000457	0.000368	0.000409	0.000917	0.000399	0.000434	0.000811	0.000545	0.00075
D-Mannose 1-phosphate	0.000193	0.000168	0.000197	0.000166	0.000156	0.000168	0.000165	0.000228	0.000195	0.000182
D-Ribose 5-phosphate	0.00165	0.00126	0.00213	0.000266	0.00126	0.00164	0.00146	0.00375	0.00245	0.00152
D-Sedoheptulose 7-phosphate	0.000224	0.000226	0.00026	0.000141	0.000327	0.000198	0.000245	0.000414	0.000434	0.0003
Deoxyribose 5-phosphate	6.66e-05	6.88e-05	0.000153	4.93e-05	4.14e-05	6.55e-05	5.97e-05	8.86e-05	7.36e-05	6.75e-05
DiacetylSpermine	5.41e-06	8.29e-06	3.18e-06	6.18e-06	1.09e-05	1.31e-05	7.41e-06	6.87e-06	3.51e-06	1.51e-05
Flavin Mononucleotide	8.85e-05	0.000192	6.91e-05	0.000166	0.000445	0.000137	8.51e-05	7.96e-05	0.000107	0.00014
Fructose 1,6-bisphosphate	0.00052	0.000317	0.00128	4.91e-05	0.000142	0.000361	0.000631	0.00112	0.00143	0.000528
Fructose 1-phosphate	0.000878	0.000536	0.000926	0.000992	0.00061	0.000671	0.000608	0.000837	0.000849	0.000682
Fructose 6-phosphate	0.000427	0.000648	0.000426	0.000743	0.00125	0.000393	0.000424	0.000896	0.000718	0.000548
Fumaric acid	0.000912	0.000762	0.000642	0.00144	0.000803	0.000893	0.000541	0.000965	0.000646	0.000777
GDP	0.01	0.0139	0.0161	0.00103	0.00904	0.0113	0.0119	0.00809	0.00894	0.00866
GDP-mannose	0.00069	0.000685	0.000777	0.000261	0.000604	0.000786	0.000635	0.000774	0.000592	0.00074
GMP	0.0248	0.0257	0.0173	0.011	0.0304	0.035	0.0283	0.0276	0.0257	0.0396
GTP	0.00084	0.00188	0.00309	7.3e-06	0.000482	0.000911	0.00136	0.000436	0.000686	0.000436
Galactaric acid	0.00223	0.002	0.00241	0.00263	0.0021	0.00296	0.00299	0.00302	0.00278	0.00265
Galactose 1-phosphate	0.00225	0.00149	0.00207	0.00365	0.00222	0.00152	0.00114	0.00189	0.00134	0.00145
Galacturonic acid	0.000322	0.00025	0.000208	0.000689	0.000324	0.000161	9.35e-05	0.000332	0.000209	0.000119
Gamma Glutamylglutamic acid	0.000427	0.000472	0.000251	0.00112	0.000612	0.000359	0.000339	0.000359	0.000292	0.000387
Glucaric acid	0.00224	0.00199	0.00244	0.00264	0.00209	0.00297	0.00299	0.00305	0.00278	0.00263
Gluconic acid	0.00293	0.00374	0.00311	0.00453	0.00385	0.00403	0.00338	0.00504	0.00375	0.00393
Glucose 1-phosphate	0.0011	0.000913	0.00119	0.00212	0.00136	0.000939	0.000602	0.00124	0.00101	0.000855
Glutaric acid	4.55e-05	4.38e-05	0.000103	0.000151	4.61e-05	6.99e-05	8.72e-05	0.000144	7.39e-05	7.24e-05
Glutathione	0.111	0.132	0.0944	0.083	0.12	0.098	0.0987	0.0947	0.102	0.101
Glyceric acid	3.32e-05	1.38e-05	1.4e-05	5.55e-05	3.13e-05	2.82e-05	1.4e-05	3.88e-05	4.4e-05	1.36e-05
Glycerol 3-phosphate	0.00899	0.0084	0.0104	0.0191	0.012	0.00937	0.0084	0.0168	0.0152	0.0108
Glycerophosphocholine	1.95e-05	9.09e-06	1.33e-05	3.47e-05	1.39e-05	9.1e-06	9.7e-06	1.57e-05	1.16e-05	6.71e-06
Glycerylphosphorylethanolamine	0.0193	0.0225	0.0318	0.0304	0.034	0.0181	0.0218	0.0248	0.0208	0.0177
Homocysteinesulfinic acid	0.00154	0.00136	0.00129	0.00174	0.00134	0.00151	0.00149	0.0014	0.00108	0.00153
Hydroxypropanedioic acid	0.000927	0.00083	0.00175	0.000906	0.000757	0.0016	0.00171	0.00185	0.00137	0.00149
Inosine	0.00188	0.00293	0.000969	0.0192	0.0082	0.00344	0.0017	0.00615	0.00418	0.00345
Inosinic acid	0.0192	0.0153	0.0308	0.00187	0.00961	0.0339	0.0214	0.0129	0.032	0.0209
Isocitric acid	0.00261	0.00229	0.00251	0.00542	0.00246	0.00223	0.00142	0.00141	0.00189	0.00202
Itaconic acid	9.55e-06	8.52e-06	7.99e-06	1.82e-05	1.01e-05	1.31e-05	1.22e-05	1.09e-05	1.08e-05	1.44e-05
Ketoleucine	0.000583	0.000424	0.000276	0.000637	0.000513	0.000242	0.000125	0.000304	0.000338	0.000116
L-4-Hydroxyglutamate semialdehyde	0.00184	0.00246	0.00168	0.00548	0.00228	0.00186	0.00188	0.0021	0.00214	0.00174
L-Acetylcarnitine	0.000297	0.000175	0.000149	0.000411	0.000236	0.000224	0.000161	0.000207	0.000161	0.000165
L-Aspartic acid	0.0311	0.0218	0.0182	0.0345	0.0284	0.0198	0.0174	0.022	0.0184	0.0235
L-Glutamic acid	0.0507	0.0388	0.0274	0.0678	0.0448	0.0319	0.0322	0.0434	0.034	0.0342
L-Lactic acid	0.0416	0.0394	0.0341	0.111	0.0509	0.0334	0.0289	0.0406	0.0353	0.0243
L-Malic acid	0.0141	0.0126	0.0116	0.0242	0.0149	0.0116	0.0085	0.0149	0.0103	0.00926
L-beta-aspartyl-L-glutamic acid	8.77e-05	0.000119	7.92e-05	0.000242	0.000141	0.000102	9.27e-05	9.95e-05	8.3e-05	0.000114
Maleic acid	0.000842	0.000712	0.000655	0.00129	0.000732	0.000871	0.000521	0.000905	0.000658	0.00078
Malonic acid	4.91e-05	2.48e-05	4.26e-05	0.00015	5.64e-05	4.19e-05	3.52e-05	4.29e-05	2.98e-05	3.8e-05
Mannose 6-phosphate	0.000616	0.000544	0.000521	0.00191	0.00122	0.000401	0.000394	0.000802	0.000653	0.000553
Mesaconic acid	5.17e-05	3.34e-05	2.98e-05	6e-05	5.83e-05	4.25e-05	3.59e-05	3.97e-05	3.32e-05	5.9e-05
Methylmalonic acid	0.000573	0.000644	0.000757	0.000614	0.000753	0.000954	0.000815	0.000861	0.000664	0.00077
N-Acetyl-D-Glucosamine 6-Phosphate	0.000572	0.000553	0.000341	0.000978	0.000665	0.000493	0.00047	0.00053	0.000418	0.000639
N-Acetyl-L-aspartic acid	0.0195	0.0197	0.0183	0.0185	0.0197	0.0184	0.0195	0.0178	0.0189	0.0179
N-Acetyl-L-methionine	0.00013	0.000107	0.0001	0.000149	0.000119	0.000126	9.28e-05	0.000135	0.000107	0.000144
N-Acetyl-alpha-D-galactosamine 1-phosphate	0.000901	0.00119	0.000804	0.00271	0.0022	0.000854	0.000958	0.00173	0.00114	0.00149
N-Acetyl-glucosamine 1-phosphate	1.81e-05	2.08e-05	8.45e-05	5.72e-05	4.48e-05	4.83e-05	6.6e-05	0.000142	3.46e-05	8.28e-05
N-Acetylglutamic acid	0.000632	0.000782	0.000588	0.000614	0.000805	0.000679	0.000567	0.000757	0.000585	0.000666
N-Acetylleucine	1.78e-05	6.12e-06	7.37e-06	2.4e-05	1.08e-05	8.43e-06	3.44e-06	1.86e-05	6.29e-06	4.62e-06
N-Acetylneuraminic acid	0.000911	0.000837	0.00053	0.00163	0.00106	0.000792	0.000581	0.0007	0.000541	0.000798
N-Acetylserine	0.000149	0.00017	9.37e-05	0.000772	0.000158	7.05e-05	0.000136	0.000166	0.00015	9.64e-05
N-Formyl-L-methionine	5.52e-05	3.71e-05	5.92e-05	4.23e-05	4.81e-05	7.12e-05	5.93e-05	6.17e-05	5.58e-05	5.09e-05
NADH	0.000305	0.00322	0.0011	8.01e-06	0.000716	0.00216	0.00242	0.000485	0.00163	0.00147
NADPH	3.67e-05	5.27e-05	0.00024	5.38e-06	5.45e-05	6.67e-05	8.51e-05	0.000184	0.000187	0.000145
O-Phosphoethanolamine	0.0175	0.018	0.011	0.0118	0.0252	0.0129	0.011	0.0152	0.0135	0.0139
Orotic acid	0.000411	0.000413	0.000151	0.000674	0.00028	0.00022	0.000157	0.000216	0.000182	0.000315
Orotidine	0.000291	0.000319	0.000265	0.000222	0.000274	0.000334	0.000274	0.000295	0.000238	0.000451
Oxalacetic acid	3.62e-06	3.88e-06	7.08e-06	2.11e-06	3.36e-06	1.14e-05	1.06e-05	1.02e-05	6.5e-06	8e-06
Oxalic acid	0.00686	0.00721	0.00667	0.00756	0.00703	0.00872	0.00883	0.00749	0.00794	0.00838
Oxoglutaric acid	0.000307	0.000326	0.000384	0.000258	0.00027	0.000252	0.000214	0.000289	0.000353	0.000154
Pantothenic acid	0.000637	0.00047	0.000406	0.000417	0.000416	0.000356	0.000428	0.00034	0.000376	0.000673
Phenylpyruvic acid	1.9e-05	1.52e-05	1.07e-05	8.5e-05	2.16e-05	1.12e-05	1.1e-05	1.47e-05	1.31e-05	8.63e-06
Phosphoadenosine phosphosulfate	1.59e-05	2.6e-05	2.94e-05	0	6.95e-06	1.15e-05	1.73e-05	7.1e-06	1.37e-05	8.06e-06
Phosphocreatine	0.000459	0.00105	0.000719	0.000435	0.00106	0.000546	0.000512	0.000268	0.00055	0.000399
Phosphoenolpyruvic acid	0.000248	9.74e-05	2.67e-05	0.000378	0.000234	0.000264	9.84e-05	0.000195	0.000381	8.99e-05
Phosphoribosyl pyrophosphate	1.21e-05	2.28e-05	2.62e-05	0	1.42e-05	1.39e-05	1.87e-05	7.85e-06	2.63e-05	1.48e-05
Phosphoric acid	0.0365	0.036	0.0286	0.0661	0.0439	0.0334	0.0327	0.037	0.0351	0.0302
Phosphoserine	0.000105	7.84e-06	7.29e-05	8.65e-05	1.26e-05	2.75e-05	1.64e-05	3.38e-05	5.28e-05	1.82e-05
Propionic Acid	0.000842	0.000954	0.00122	0.00108	0.00124	0.00103	0.00117	0.00124	0.000942	0.00095
Putrescine	0.00181	0.00173	0.0022	0.00203	0.00143	0.000351	0.00112	0.000767	0.000943	0.00143
Pyridoxal 5'-phosphate	0.000507	0.000373	0.000301	7.07e-05	0.000319	0.00042	0.000353	0.000307	0.000322	0.000425
Pyroglutamic acid	0.00513	0.00563	0.00397	0.0147	0.00651	0.00438	0.0038	0.00363	0.00331	0.00462
Pyruvic acid	0.00122	0.000862	0.0012	0.00384	0.000978	0.000541	0.000571	0.000863	0.000905	0.000446
Riboflavin cyclic-4',5'-phosphate	0.000302	0.000264	0.000308	0.000397	0.000133	0.000371	0.000264	0.000326	0.000251	0.000282
Ribonic acid	0.000937	0.000818	0.00121	0.00275	0.00074	0.000729	0.000672	0.000676	0.000663	0.000713
Ribose 1,5-bisphosphate	9.12e-05	0.000188	0.000178	2.47e-05	0.000119	0.000172	0.000142	0.000214	0.000205	0.000144
Ribose 1-phosphate	0.000183	0.000151	0.000253	6.91e-05	0.000153	0.000253	0.000263	0.000649	0.000322	0.000196
Sedoheptulose 1,7-bisphosphate	4.7e-05	8.97e-05	5.47e-05	2.19e-06	3.09e-05	6.93e-05	7.86e-05	6.04e-05	5.17e-05	6.54e-05
Spermidine	0.00099	0.00173	0.000824	0.00391	0.00219	0.000606	0.000571	0.000534	0.000574	0.000673
Spermine	0.000776	0.00144	0.000628	0.0046	0.0019	0.00162	0.00125	0.000949	0.000786	0.000637
Succinic acid	0.0033	0.0038	0.00462	0.00388	0.00472	0.00441	0.00473	0.00481	0.00371	0.00415
Succinic acid semialdehyde	0.000393	0.0004	0.000464	0.000326	0.000341	0.000249	0.000201	0.000353	0.000396	0.000153
Sulfate	0.052	0.0303	0.0183	0.0868	0.0371	0.0219	0.0163	0.0271	0.0226	0.0211
TTP	1.38e-05	4.56e-05	0.000144	0	6.08e-06	8.06e-06	4.37e-05	3.84e-06	1.19e-05	3.24e-06
Taurine_1	0.0396	0.0375	0.0303	0.0745	0.0434	0.032	0.0322	0.0373	0.033	0.0316
Thiamine pyrophosphate	2.59e-06	2.55e-06	2.42e-06	0	2.32e-06	3.52e-06	2.56e-06	2.99e-06	2.15e-06	2.93e-06
Threonic acid	0.00751	0.00627	0.00379	0.0146	0.00581	0.00459	0.0051	0.00457	0.00562	0.00448
UDP	0.00774	0.00959	0.0199	0.000779	0.00544	0.00788	0.0111	0.00754	0.0096	0.00602
UDP-N-acetylgalactosamine	0.0123	0.0138	0.0177	0.00705	0.0114	0.0179	0.0173	0.0168	0.0146	0.0247
UDP-N-acetylglucosamine	0.0526	0.0555	0.0735	0.0179	0.0448	0.0798	0.0748	0.072	0.0712	0.0859
UDP-galactose	8.08e-06	6.6e-06	1.25e-05	4.54e-06	4.43e-06	7.75e-06	6.94e-06	9.56e-06	8.25e-06	6.12e-06
UDP-glucose	7.25e-06	6.39e-06	1.21e-05	1.94e-06	4.04e-06	7.41e-06	6.62e-06	9.05e-06	7.98e-06	6e-06
UMP	0.0501	0.049	0.0729	0.0287	0.0465	0.0756	0.0788	0.0767	0.0851	0.0807
UTP	0.00165	0.00319	0.00835	0.000173	0.00117	0.00131	0.0028	0.00109	0.00198	0.000803
Ureidosuccinic acid	0.000291	0.000426	0.000128	6.66e-05	0.000172	0.000103	9.69e-05	0.000161	0.000134	0.00027
Uric acid	3.24e-05	2.8e-05	2.74e-05	2.87e-05	2.33e-05	3.39e-05	3.31e-05	2.97e-05	2.09e-05	3.61e-05
Uridine	0.0018	0.00257	0.00129	0.00533	0.00254	0.00273	0.00205	0.00202	0.00161	0.0027
Xanthylic acid	0.00283	0.0112	0.00545	0.000437	0.0065	0.00905	0.00677	0.0028	0.00563	0.00801
cis-Aconitic acid	0.000224	0.000161	0.000169	0.000434	0.00022	0.000154	9.29e-05	0.000107	0.000146	0.00014
dADP	0.000157	0.000263	0.000305	7.38e-06	0.000135	0.000211	0.000199	6.81e-05	0.000124	0.000124
dAMP	0.000153	0.000139	0.000107	0.000123	0.000176	0.000243	0.000175	0.000129	0.000175	0.000208
dATP	6.23e-06	1.62e-05	3.51e-05	0	4.82e-06	5.68e-06	7.44e-06	2.04e-06	4.02e-06	2.68e-06
dCDP	2.52e-05	3.11e-05	5.33e-05	0	2.79e-05	1.25e-05	1.41e-05	1.71e-05	1.91e-05	5.79e-06
dCMP	4.24e-05	4.94e-05	2.69e-05	0.000176	0.000106	3.83e-05	2.78e-05	5.84e-05	4.98e-05	2.54e-05
dCTP	4.91e-06	4.96e-06	1.24e-05	3.73e-06	2.58e-06	1.19e-06	1.3e-06	1.6e-06	2.18e-06	7.04e-07
dGDP	2.13e-05	1.26e-05	2.39e-05	2.38e-05	1.61e-05	1.06e-05	1.48e-05	1.44e-05	1.29e-05	5.9e-06
dGMP	0.0853	0.0785	0.0714	0.0195	0.0746	0.0881	0.101	0.0871	0.0899	0.0983
dGTP	0.000826	0.0011	0.00164	0.000116	0.000464	0.000719	0.00103	0.00081	0.000671	0.00051
dTDP	0.000479	0.000795	0.000996	2.15e-06	0.000305	0.000377	0.000889	0.000241	0.000469	0.000214
dUMP	0.000134	0.000214	0.000234	0.000178	0.00018	0.000233	0.000173	0.000148	0.000167	0.000172
4-hydroxyproline	0.0101	0.016	0.0209	0.00769	0.0159	0.0207	0.0136	0.0168	0.0196	0.0203
Acetylcholine	0.00234	0.00198	0.00241	0.00231	0.00292	0.0029	0.0028	0.00326	0.00321	0.00372
Alanine	0.0165	0.0145	0.02	0.0129	0.0137	0.0177	0.0152	0.0128	0.0152	0.0173
Arginine	0.00927	0.00722	0.0106	0.0111	0.0112	0.0118	0.0113	0.00536	0.00806	0.00942
Asparagine	0.00742	0.00512	0.00537	0.00269	0.00523	0.00616	0.00974	0.00616	0.00625	0.00745
Carnitine	0.0722	0.088	0.084	0.0855	0.0882	0.0834	0.0958	0.0998	0.0915	0.0959
Choline	0.0684	0.0757	0.0587	0.125	0.0897	0.0555	0.0832	0.0673	0.0682	0.0609
Citrulline	0.0136	0.018	0.0191	0.0167	0.0195	0.0141	0.0173	0.0177	0.0159	0.0145
Creatine	0.255	0.295	0.301	0.281	0.275	0.286	0.312	0.339	0.301	0.276
Creatinine	0.00611	0.00771	0.0111	0.00824	0.00891	0.00621	0.00409	0.00381	0.00644	0.00696
Cysteine	0.000173	0.000404	0.000191	0.000238	0.000396	0.000473	0.000259	0.000237	0.0003	0.00044
Cystine	2.82e-05	2.95e-05	1.95e-05	9.25e-05	2.84e-05	3.73e-05	1.74e-05	4e-05	1.56e-05	2.74e-05
Glutamine	0.0577	0.0372	0.043	0.027	0.0415	0.0328	0.0545	0.053	0.0423	0.0373
Glycine	0.0025	0.00469	0.00507	0.00366	0.00412	0.00604	0.00485	0.00433	0.00474	0.00507
Histidine	0.00819	0.00684	0.00704	0.0105	0.00809	0.00864	0.00541	0.00551	0.00568	0.0067
Lysine	0.0158	0.0164	0.017	0.0177	0.0172	0.0178	0.0145	0.01	0.0146	0.0138
Methionine	0.0185	0.00755	0.0049	0.0114	0.0111	0.00962	0.00805	0.00957	0.00657	0.00936
Methionine Sulfone	7.81e-05	4.46e-05	5.37e-05	3.54e-05	5.5e-05	7.63e-05	6.39e-05	5e-05	4.16e-05	6.34e-05
Methionine Sulfoxide	0.00356	0.00122	0.0019	0.00135	0.00168	0.00267	0.00259	0.00348	0.00187	0.00186
Ornithine	0.00455	0.00382	0.00218	0.00872	0.00417	0.00361	0.00345	0.00382	0.00282	0.00351
Proline	0.118	0.114	0.122	0.104	0.106	0.119	0.0848	0.0702	0.114	0.114
S-adenosylhomocysteine (SAH)	0.000299	0.000356	0.000289	0.000426	0.000347	0.000671	0.000783	0.000439	0.000348	0.000638
Sarcosine	0.000364	0.000201	0.00014	0	0.000141	0.000196	0.000159	0.0002	0.000129	0.000176
Serine	0.00202	0.00151	0.00182	0.00321	0.00188	0.00211	0.00258	0.00148	0.00193	0.00181
Taurine	0.0649	0.0804	0.0812	0.0745	0.071	0.0901	0.0804	0.0616	0.0744	0.0801
Threonine	0.0171	0.00869	0.0111	0.0133	0.0119	0.0158	0.0102	0.0121	0.0125	0.0151
Tyrosine	0.00766	0.00585	0.00484	0.0106	0.00619	0.00684	0.00611	0.00467	0.00512	0.00514
Valine	0.0193	0.0123	0.0108	0.0168	0.0145	0.0152	0.0107	0.00951	0.0126	0.0141
aspartic acid	0.00468	0.00336	0.00321	0.00544	0.00385	0.00348	0.00335	0.00403	0.0032	0.00357
glutamic acid	0.131	0.114	0.106	0.0729	0.11	0.0971	0.0973	0.128	0.111	0.117
hypotaurine	0.00431	0.00789	0.00587	0.00342	0.00614	0.00648	0.00417	0.00812	0.00521	0.00486
isoleucine	0.0143	0.0102	0.00887	0.0137	0.0117	0.0126	0.0085	0.00799	0.00971	0.0125
kynurenine	7.76e-05	4.98e-05	5.42e-05	8.56e-05	7.56e-05	7.35e-05	6.38e-05	5.27e-05	4.88e-05	6.23e-05
leucine	0.0249	0.0168	0.0137	0.024	0.0189	0.021	0.0148	0.0146	0.0173	0.021
phenylalaine	0.0159	0.0138	0.0128	0.0183	0.0151	0.0192	0.0139	0.013	0.0146	0.0154
tryptophan	0.00361	0.00292	0.0031	0.00529	0.00349	0.00422	0.00352	0.00275	0.00319	0.00353
