# Supplementary material for: Targeting arginine metabolism overcomes chemotherapy resistance in aggressive-variant prostate cancers
Source: iScience. 2026 Jun 2;29(6):116184. doi: 10.1016/j.isci.2026.116184 (PMC13254847; doi:10.1016/j.isci.2026.116184)
Supplement: Table S10. Metabolomics 144-13 cells expanded data [file mmc5.xlsx]

## Sheet: cell pellets
Metabolites	Pathway	Control_S1	Control_S2	Control_S3	Carboplatin_S1	Carboplatin_S2	Carboplatin_S3	Cisplatin_S1	Cisplatin_S2	Cisplatin_S3	ADI-PEG20_S1	ADI-PEG20_S2	ADI-PEG20_S3	Carboplatin+ADI-PEG20_S1	Carboplatin+ADI-PEG20_S2	Carboplatin+ADI-PEG20_S3	Cisplatin+ADI-PEG20_S1	Cisplatin+ADI-PEG20_S2	Cisplatin+ADI-PEG20_S3
galacturonate	amino & nucleotide sugar	7.21618e-06	5.89942e-06	6.0125e-06	8.82642e-06	9.6156e-06	1.26538e-05	7.62042e-06	7.75585e-06	8.12348e-06	5.29727e-06	5.41876e-06	5.92562e-06	1.03452e-05	9.63324e-06	9.52008e-06	1.00448e-05	1.02184e-05	9.52348e-06
ADP-glucose	amino & nucleotide sugar	7.73089e-05	7.55708e-05	6.7854e-05	1.00691e-05	6.53472e-06	4.69997e-06	6.88565e-06	9.31075e-06	5.68999e-06	7.52137e-05	8.02876e-05	7.74906e-05	1.28446e-05	1.27326e-05	1.02999e-05	9.65612e-06	1.35152e-05	7.96799e-06
ADP-ribose	amino & nucleotide sugar	0.0008518	0.000918372	0.000743394	0.000202566	0.000154542	0.000165213	0.000266804	0.000276651	0.000244961	0.000497973	0.000627858	0.000625782	0.000296553	0.000155569	0.000210107	0.00025807	0.000288671	0.000275854
ADP-ribose 2'-phosphate (ADP-ribose-2P)	amino & nucleotide sugar	1.38141e-05	7.55935e-06	6.45788e-06	2.54221e-06	9.70416e-07	4.34805e-06	3.4518e-06	3.68495e-06	3.87635e-06	5.3035e-06	4.68331e-06	8.16331e-06	4.45969e-06	2.62348e-06	2.07858e-06	1.22346e-05	4.99298e-06	7.1302e-06
CMP-N-acetylneuraminate (CMP-NeuNAc)	amino & nucleotide sugar	0.000230532	0.000158977	0.000241458	0.000208723	0.000143563	0.000147605	0.000145247	0.000138931	0.000138984	0.00016523	0.000281317	0.000281327	0.000250738	0.000202202	0.000234416	0.000193038	0.000277722	0.000170282
GDP-mannose	amino & nucleotide sugar	0.000252867	0.000309885	0.000324422	0.000118893	0.00010319	8.17917e-05	0.000143639	0.000190572	0.000139341	0.000257575	0.000356423	0.000347425	0.000202894	0.000169426	0.000176207	0.000296748	0.000183949	0.000181938
UDP-glucose	amino & nucleotide sugar	2.63819e-05	2.08845e-05	2.15322e-05	2.41357e-06	1.2756e-06	1.77014e-06	7.06162e-06	7.45961e-06	6.52253e-06	1.26267e-05	1.48559e-05	1.93407e-05	1.97827e-06	1.71756e-06	2.39623e-06	6.06683e-06	1.07385e-05	7.02747e-06
UDP-N-acetylgalactosamine (UDP-GalNAc)	amino & nucleotide sugar	0.0216836	0.0218217	0.0196566	0.00841927	0.00609584	0.0052916	0.00939321	0.010382	0.00756335	0.0278864	0.0317733	0.0336718	0.0111553	0.00909587	0.0106013	0.0156938	0.017217	0.0150672
UDP-N-acetylglucosamine (UDP-GlcNAc)	amino & nucleotide sugar	0.0553855	0.063757	0.0577268	0.0286353	0.0208844	0.0184878	0.0300864	0.0360959	0.0278014	0.0844181	0.0890558	0.0889485	0.0404543	0.0332575	0.0376291	0.0508684	0.0517815	0.0472442
glucono-1,5-lactone (G15L)	amino & nucleotide sugar	9.87902e-07	6.0222e-07	5.24272e-07	4.08569e-07	8.49558e-07	7.70047e-07	7.09157e-07	4.76459e-07	9.43599e-07	2.17992e-07	3.72656e-07	3.67835e-07	3.56654e-07	3.31581e-07	8.67831e-07	4.76349e-07	6.37929e-07	4.10461e-07
glucono-1,5-lactone-6-phosphate (G15L-6P)	amino & nucleotide sugar	6.30975e-07	6.4976e-05	1.94615e-05	7.6968e-06	6.18684e-06	1.93112e-06	5.46878e-06	6.54485e-06	5.41574e-06	5.94527e-06	3.75957e-05	1.00908e-05	1.54685e-05	1.09678e-05	2.54928e-05	7.58497e-06	4.32345e-06	3.63853e-06
2-hydroxybutyrate (2-HB)	fatty acid_lipid	9.99887e-06	1.22737e-05	8.28668e-06	5.42123e-06	5.71643e-06	1.02431e-05	5.15846e-06	5.2367e-06	3.65392e-06	3.68237e-06	5.4025e-06	5.9128e-06	5.52544e-06	6.75755e-06	4.07541e-06	3.97584e-06	4.33609e-06	4.0643e-06
3-hydroxybutyrate / beta-hydroxybutyrate (BHB)	fatty acid_lipid	1.20323e-06	3.14314e-06	2.13119e-06	2.41852e-06	2.61655e-06	1.94869e-06	1.27039e-05	5.37001e-06	1.99896e-06	2.35226e-06	3.02066e-06	3.34612e-06	3.10413e-06	4.15627e-06	3.1482e-06	2.82408e-06	1.92146e-06	3.31383e-06
butyrate/butanoate (butyrate)	fatty acid_lipid	3.21983e-06	3.23865e-06	3.00249e-06	4.7075e-07	8.52367e-07	8.06172e-07	8.58195e-07	9.15788e-07	1.00335e-06	1.04732e-06	8.65041e-07	1.31982e-06	4.89852e-07	5.59097e-07	5.69972e-07	1.15449e-06	7.95268e-07	8.38323e-07
glycerophosphocholine	fatty acid_lipid	1.33102e-05	1.2111e-05	1.35117e-05	4.56072e-06	3.54895e-06	4.77163e-06	6.38065e-06	5.32126e-06	6.68385e-06	1.28161e-05	1.30524e-05	1.60055e-05	5.14909e-06	5.36859e-06	4.80711e-06	9.29709e-06	8.79516e-06	8.5609e-06
glycerylphosphorylethanolamine	fatty acid_lipid	0.000183919	0.000269887	0.00017425	0.000837964	0.000779582	0.000277971	0.000457019	0.000447327	0.000445648	0.000101325	0.00018544	0.000124895	0.00152815	0.000909395	0.00101764	0.000446344	0.000524666	0.000451036
O-phosphoethanolamine	fatty acid_lipid	8.56773e-05	5.74528e-05	5.53574e-05	0.00185775	0.00148728	0.00142782	0.000894204	0.000938397	0.000800661	0.000532671	0.00071057	0.000571888	0.00228384	0.00199681	0.0021665	0.000930889	0.00099644	0.000847666
5'-phosphoribosyl-N-formylglycinamide (FGAR)	nucleotides	0.000151725	4.79809e-05	6.65181e-05	2.22488e-06	1.55401e-07	2.29654e-07	1.36175e-06	6.37396e-07	9.3876e-07	3.93878e-05	8.07429e-06	2.10925e-05	3.39646e-07	4.28022e-07	6.51879e-07	8.14507e-07	5.90598e-07	1.13756e-06
ureidosuccinate	nucleotides	6.03387e-05	3.28573e-05	5.86293e-05	2.94053e-06	3.3723e-06	8.34933e-06	3.24644e-05	3.59382e-05	4.27391e-05	3.13677e-05	1.09572e-05	2.37161e-05	4.77138e-06	2.81156e-06	3.66185e-06	2.87259e-05	3.65058e-05	3.08911e-05
2'-deoxyadenosine 5'-diphosphate (dADP)	nucleotides	9.69564e-05	7.78269e-05	7.97266e-05	2.54631e-05	1.92283e-05	1.83482e-05	6.87756e-05	7.80931e-05	6.97596e-05	6.62188e-05	6.76974e-05	7.37305e-05	4.33141e-05	1.40888e-05	1.90218e-05	1.06e-08	7.25808e-05	6.07461e-05
2'-deoxyadenosine 5'-monophosphate (dAMP)	nucleotides	8.85276e-06	9.26615e-06	6.96063e-06	3.55107e-06	2.40526e-06	2.2502e-06	1.304e-05	1.38859e-05	1.12019e-05	7.73276e-06	9.00649e-06	8.72694e-06	3.8358e-06	1.84996e-06	2.00246e-06	8.93363e-06	1.15514e-05	6.5068e-06
2'-deoxyadenosine 5'-triphosphate (dATP)	nucleotides	0.000126571	0.000126584	0.000134375	4.59087e-05	3.86516e-05	5.98359e-05	6.29091e-05	6.66274e-05	6.70415e-05	8.87916e-05	0.000102817	0.000111737	8.06331e-05	5.87287e-05	8.92159e-05	2.3476e-08	7.8301e-05	9.71264e-05
2'-deoxycytidine 5' monophosphate (dCMP)	nucleotides	1.86281e-07	2.10345e-06	1.32102e-06	1.49741e-06	1.10747e-06	1.28206e-06	3.02051e-06	1.71052e-06	9.51601e-07	4.4012e-07	3.57296e-07	3.83976e-07	1.73696e-06	1.79295e-06	1.70573e-06	8.42341e-07	8.03955e-07	8.47712e-07
2'-deoxycytidine 5'-diphosphate (dCDP)	nucleotides	7.72413e-05	6.88927e-05	6.54217e-05	1.27577e-05	8.58105e-06	8.92744e-06	2.32025e-05	2.30558e-05	2.35851e-05	3.03673e-05	3.94579e-05	4.24212e-05	1.9991e-05	5.84235e-06	1.03181e-05	2.95254e-05	2.43893e-05	2.4813e-05
2'-deoxycytidine 5'-triphosphate (dCTP)	nucleotides	1.4439e-05	2.12239e-05	2.05029e-05	8.87396e-06	5.17159e-06	1.02776e-05	5.38566e-06	4.81711e-06	5.46504e-06	8.12412e-06	1.17526e-05	1.21709e-05	1.19216e-05	6.53981e-06	9.83918e-06	1.54379e-05	5.57449e-06	7.4042e-06
2'-deoxythymidine 5'-diphosphate (dTDP)	nucleotides	0.000284536	0.000168809	0.000196255	0.000148131	7.10786e-05	8.98196e-05	0.00037442	0.000384816	0.000342137	0.000166453	0.000154854	0.000191019	0.000143898	5.88265e-05	8.18574e-05	0.000977894	0.000381338	0.000271654
2'-deoxythymidine 5'-monophosphate / 5-thymidylate (dTMP)	nucleotides	0.000702456	0.000367986	0.000433892	0.000442966	0.000234621	0.000179055	0.00119015	0.00113829	0.00104087	0.000514348	0.000351408	0.000461915	0.00043599	0.00017875	0.000182746	0.000912678	0.00107493	0.000757377
2'-deoxyuridine 5' monophosphate (dUMP)	nucleotides	4.15091e-05	2.32778e-05	2.59839e-05	3.62994e-05	2.31133e-05	2.49221e-05	6.04446e-05	4.80222e-05	5.60898e-05	3.4714e-05	3.68771e-05	3.17444e-05	6.37929e-05	1.86872e-05	2.00581e-05	6.45354e-05	6.09051e-05	7.35884e-05
adenosine 5'-diphosphate (ADP)	nucleotides	0.0699831	0.046457	0.0473743	0.018478	0.00924412	0.00827796	0.0346406	0.0336086	0.0314559	0.0452769	0.046674	0.0478022	0.0204743	0.00571983	0.00803715	5.40451e-05	0.0351398	0.0270611
adenosine 5'-monophosphate (AMP)	nucleotides	0.0193259	0.00814068	0.0081876	0.00341892	0.00182822	0.00140499	0.011335	0.0122889	0.00929287	0.0109198	0.010944	0.0107013	0.00337616	0.00179215	0.00227023	0.00778211	0.0123123	0.00467103
adenosine 5'-triphosphate (ATP)	nucleotides	0.0497814	0.0501656	0.0519189	0.0279583	0.0186122	0.0333838	0.0268618	0.0244795	0.025827	0.0415054	0.0446677	0.0472713	0.0351486	0.0237172	0.0350973	0.0336646	0.0287027	0.0381939
adenylosuccinate / succinyl-adenosine monophosphate (S-AMP)	nucleotides	0.000923344	0.000242603	0.000260914	1.50714e-05	2.87886e-06	2.33942e-06	0.000197209	0.000266834	0.000166581	0.000178825	0.00019399	0.000249796	4.74781e-06	1.28092e-06	2.42906e-06	0.000186019	0.0003041	0.00013639
CDP-ethanolamine	nucleotides	0.000168436	0.000153987	0.000159757	0.000162633	0.000129156	0.000167752	0.000203833	0.000216055	0.000208047	0.00027853	0.000325185	0.000339902	0.000214564	0.000220663	0.000281042	0.000314234	0.000291679	0.000280399
cyclic AMP (cAMP)	nucleotides	1.31529e-05	5.92996e-05	3.20441e-05	3.68895e-06	2.49503e-06	2.38924e-06	1.06706e-05	1.23357e-05	7.89202e-06	3.3898e-05	6.21811e-05	4.82052e-05	5.40824e-06	2.67883e-06	4.16118e-06	1.8569e-05	1.3364e-05	1.41356e-05
cytidine 5' monophosphate (CMP)	nucleotides	0.0010425	0.000395458	0.000467788	0.000389321	0.00022879	0.000193177	0.00113758	0.00108505	0.00101193	0.000793714	0.000585183	0.000660722	0.000380362	0.00030849	0.000302615	0.000777046	0.00115949	0.000576722
cytidine 5'-diphosphate (CDP)	nucleotides	0.00518278	0.00166098	0.0019409	0.000939321	0.000573726	0.000720731	0.00288477	0.00234619	0.00206471	0.00205742	0.001736	0.00208564	0.00113787	0.000607019	0.000653668	0.00207595	0.00209222	0.00190296
cytidine 5'-triphosphate (CTP)	nucleotides	0.00295403	0.00094693	0.00219598	0.00113284	0.000594231	0.00206288	0.00188885	0.00151826	0.00166164	0.00164305	0.00141084	0.00229749	0.00119095	0.00103772	0.00164906	0.00223512	0.00157973	0.00289741
flavin adenine dinucleotide (FAD)	nucleotides	5.81624e-07	4.37782e-07	4.66311e-07	3.5157e-07	1.37427e-07	1.48273e-07	2.25818e-07	2.39431e-07	1.5732e-07	4.47167e-07	5.19998e-07	6.56603e-07	1.11139e-07	1.76478e-07	2.40573e-07	0	4.24966e-07	2.32439e-07
flavin mononucleotide (FMN)	nucleotides	0.000122159	0.00010618	8.51492e-05	5.87116e-05	4.65714e-05	8.4024e-05	9.81185e-05	9.21477e-05	7.58898e-05	0.000155059	0.000157433	0.000155794	8.84448e-05	7.72463e-05	9.13815e-05	4.5774e-05	0.00011289	9.98871e-05
guanosine 5'-diphosphate (GDP)	nucleotides	0.00886686	0.00271963	0.0027516	0.00081999	0.000453287	0.000711527	0.00144378	0.00132416	0.00121266	0.00273593	0.00255022	0.00303965	0.00112139	0.000589171	0.000674986	0.00136279	0.00144038	0.000986741
guanosine 5'-monophosphate (GMP)	nucleotides	0.00278836	0.000953409	0.00130654	0.000644524	0.000360242	0.000330189	0.00200091	0.00244165	0.00171794	0.00188195	0.00151655	0.00183694	0.000669455	0.000460166	0.000459473	0.00188306	0.00225308	0.00115796
guanosine 5'-triphosphate (GTP)	nucleotides	0.00362601	0.00166931	0.00219324	0.000416962	0.000256554	0.00151459	0.000368517	0.000297436	0.000344289	0.00144252	0.00146333	0.00186668	0.000648093	0.000501257	0.000720946	0.000571927	0.000586326	0.000684632
inosine 5'-monophosphate/inosinate (IMP)	nucleotides	3.58929e-06	1.07599e-06	1.00529e-06	1.37789e-06	5.91087e-07	1.59746e-06	5.66528e-06	5.04196e-06	4.81814e-06	1.90075e-06	1.88621e-06	1.60435e-06	6.77104e-07	3.91069e-08	8.4482e-08	3.22038e-06	5.61144e-06	2.62255e-06
nicotinamide adenine dinucleotide 3'-phosphate, reduced (NADPH)	nucleotides	3.1696e-06	1.33309e-05	8.30702e-06	1.65437e-05	4.70145e-06	0	9.70872e-06	8.98521e-06	8.07367e-06	6.49109e-06	7.6992e-06	8.13486e-06	8.21533e-06	4.10689e-06	4.31534e-06	1.08905e-05	4.3498e-06	4.06945e-06
nicotinamide adenine dinucleotide, reduced (NADH)	nucleotides	0.00028938	0.000666324	0.000613008	7.96357e-05	2.39085e-05	0.000226513	0.000193498	0.000237628	0.000253681	0.000248529	0.000325751	0.000405628	6.07581e-05	2.30472e-05	2.83401e-05	0.000204242	0.000232425	0.000177654
thymidine 5'-diphosphate (TDP)	nucleotides	0.000282128	0.000167514	0.000195011	0.000147144	7.0644e-05	8.97284e-05	0.0003719	0.000382015	0.000340125	0.00016544	0.000153865	0.000189775	0.000142714	5.83771e-05	8.13811e-05	0.000412155	0.000378666	0.000269606
thymidine 5'-triphosphate (TTP)	nucleotides	8.13909e-05	8.58175e-05	9.86993e-05	6.90291e-05	3.64968e-05	7.20926e-05	0.000119249	0.000112698	0.000107675	7.48829e-05	7.48761e-05	8.85719e-05	6.52451e-05	4.57281e-05	7.6321e-05	0.000205834	0.000121387	0.000157124
urate	nucleotides	4.25439e-05	4.19853e-05	4.64409e-05	2.10753e-05	6.29796e-05	0.000102543	3.35259e-05	3.95164e-05	3.822e-05	4.03369e-05	4.47085e-05	4.21009e-05	4.43204e-05	6.02192e-05	4.67561e-05	4.99263e-05	4.95989e-05	4.36651e-05
uridine	nucleotides	4.2639e-05	6.25037e-05	4.11658e-05	4.71368e-05	2.60468e-05	7.65918e-06	9.74479e-05	0.000114012	7.70658e-05	9.4365e-05	9.14214e-05	9.52517e-05	3.90203e-05	0.000103906	8.52497e-05	0.00011983	0.000132286	0.000145602
uridine 5'-diphosphate (UDP)	nucleotides	0.014481	0.00633872	0.00742415	0.00108607	0.000577415	0.000756699	0.00377717	0.00347072	0.00298242	0.00567646	0.0047239	0.00655179	0.0011897	0.000573027	0.000740657	0.00381838	0.00382215	0.00275888
uridine 5'-monophosphate (UMP)	nucleotides	0.0227909	0.0158206	0.0166477	0.00726712	0.00457836	0.00431033	0.0130588	0.0140993	0.0115813	0.0168382	0.0164134	0.0187106	0.0070527	0.00552658	0.00663893	0.0106232	0.0151076	0.010478
uridine 5'-triphosphate (UTP)	nucleotides	0.003135	0.00319091	0.00382669	0.00118304	0.000512184	0.00125271	0.00175398	0.00153467	0.00168306	0.00315988	0.00285599	0.00372088	0.00093904	0.000962548	0.00137479	0.00181175	0.002017	0.00271552
2,3-diphosphoglycerate (2,3-DPG)	glycolysis	3.41855e-07	4.71297e-05	4.76561e-05	5.88429e-05	3.58314e-05	1.40214e-06	2.98477e-05	2.14203e-05	2.1415e-05	8.24572e-05	4.50865e-05	3.69153e-05	0.000124554	0.000109502	0.000128869	0	1.43269e-05	1.81127e-05
2-phosphoglycerate (2-PG)	glycolysis	0.00210521	0.00283262	0.00349765	0.00498165	0.00468294	0.00450459	0.00487584	0.00379689	0.00529572	0.00389559	0.00405239	0.00459299	0.00783526	0.00711193	0.00695595	0.00549053	0.00457159	0.00546178
fructose 1,6-bisphosphate (F-1,6-BP)	glycolysis	0.000313375	0.00032479	0.000366596	4.64579e-05	3.43183e-05	6.59173e-05	8.07598e-05	0.000125407	7.43427e-05	0.00034921	0.000332925	0.000340438	4.34577e-05	7.99661e-05	8.79097e-05	5.50874e-07	0.000169668	0.000139858
fructose 1-phosphate (F1P)	glycolysis	0.000173452	0.00020932	0.000182594	0.000427149	0.000347829	0.000322164	0.000266171	0.000277195	0.000325843	0.000164468	0.000244514	0.000208487	0.00052621	0.000528691	0.000438811	0.000251441	0.000255363	0.000260145
fructose 6-phosphate (F6P)	glycolysis	0.000112608	0.00134902	0.000310119	0.00116347	0.00113319	0.00108941	0.000593937	0.000558999	0.000735627	0.000346579	0.000901206	0.000618117	0.00211488	0.00168805	0.0016295	0.000806779	0.000689204	0.000601795
glucose	glycolysis	0.0512357	0.0532122	0.0530414	0.0255592	0.0147105	0.0132744	0.0315366	0.0314266	0.0264183	0.0503515	0.0498424	0.0522489	0.022312	0.018344	0.0214012	0.0314465	0.0313682	0.0299976
glucose 1,6-bisphosphate (G-1,6-BP)	glycolysis	0.000362782	0.000349357	0.000380859	3.47751e-05	4.9257e-05	6.42617e-05	0.000111422	0.000117416	0.00012269	0.000385179	0.000364363	0.000357043	8.9652e-05	7.17493e-05	8.7268e-05	5.50874e-07	0.000188174	0.000161488
glucose 1-phosphate (G1P)	glycolysis	0.000176373	0.000576321	0.000386576	0.00021267	0.000234412	0.000142342	0.000320121	0.000344504	0.000336487	0.000375996	0.000543002	0.000463598	0.000243132	0.000310671	0.00031105	0.000383723	0.000374712	0.000359545
glucose 6-phosphate (G6P)	glycolysis	0.00124066	0.013003	0.00414043	0.00993112	0.0109413	0.00543461	0.00707866	0.00568756	0.00764986	0.00332506	0.0111426	0.00657452	0.0201378	0.0139001	0.0137762	0.00839483	0.00746291	0.00807848
glycerol 3-phosphate (glycerol-3P)	glycolysis	0.00507817	0.00411522	0.00634031	0.00291357	0.00221375	0.00159182	0.00450188	0.00541558	0.00607531	0.00432259	0.00509615	0.00620909	0.0020891	0.00283323	0.00243812	0.003915	0.00771877	0.00369359
lactate	glycolysis	0.00425872	0.00591394	0.00614162	0.00616739	0.0104636	0.00957723	0.00548382	0.00648612	0.00615638	0.00627888	0.00733317	0.00713765	0.0105731	0.0130003	0.010078	0.0075555	0.00699157	0.00676743
mannose 1-phosphate (M1P)	glycolysis	7.10541e-05	0.00015741	0.00011437	6.83424e-05	6.02123e-05	5.87595e-05	6.87414e-05	6.59431e-05	6.09812e-05	9.04597e-05	0.000157119	0.000133364	0.000101435	9.02587e-05	0.000104303	7.89165e-05	7.61784e-05	6.13896e-05
mannose 6-phosphate (M6P)	glycolysis	0.000264029	0.00341066	0.00106001	0.00228493	0.00236366	0.001867	0.00128076	0.0011326	0.00145135	0.000898452	0.0035848	0.00183979	0.00406384	0.00320903	0.00326204	0.00158655	0.00135606	0.0014878
phenylpyruvate	glycolysis	9.92727e-07	7.22295e-07	6.33871e-07	6.41072e-06	6.99755e-06	2.00526e-06	2.97324e-07	1.64999e-07	1.23656e-06	1.18366e-07	1.33905e-06	1.96525e-07	6.2832e-06	3.25317e-06	9.45812e-06	3.77886e-06	3.83502e-07	4.65476e-07
phosphoenolpyruvate (PEP)	glycolysis	6.01921e-05	3.09544e-05	4.40527e-05	0.000191595	0.000235776	0.000726933	0.000115838	6.22605e-05	0.00014174	5.22957e-05	4.7708e-05	6.40463e-05	0.000353517	0.000343109	0.000285679	0.000126366	8.60373e-05	0.000138966
pyruvate	glycolysis	0.000155451	4.06602e-05	5.53245e-05	0.000135189	0.000401405	0.000797884	3.29023e-05	3.24079e-05	3.83976e-05	6.28471e-05	6.36782e-05	5.9389e-05	0.00011489	0.000325389	0.000170116	5.57081e-05	5.77398e-05	3.99726e-05
N-acetylleucine (LeuNAc)	amino acid	4.22666e-06	4.60619e-06	4.59858e-06	1.06271e-06	1.58238e-06	1.00278e-06	1.51556e-06	1.43413e-06	1.543e-06	3.24353e-06	3.72264e-06	3.23797e-06	2.82662e-06	3.11762e-06	2.02998e-06	1.1924e-06	2.07039e-06	1.92738e-06
2-aminomuconate (2-NH3-muc)	amino acid	0.000190295	0.000177205	0.000186842	4.46041e-05	2.84059e-05	3.07183e-05	6.30774e-05	6.29282e-05	5.58209e-05	9.09176e-05	9.58445e-05	0.000116377	4.32969e-05	3.19035e-05	4.25785e-05	5.86802e-05	5.44522e-05	5.27386e-05
2-methylglutarate (2-MeG)	amino acid	1.09635e-05	3.52082e-06	4.89079e-06	1.03627e-05	8.96553e-06	8.49493e-06	7.71673e-06	4.81517e-06	6.31301e-06	4.59254e-06	8.95789e-06	4.04974e-06	1.65925e-05	1.56188e-05	1.55309e-05	7.33128e-06	3.8419e-06	1.20365e-05
2-propylglutarate (2-PrG)	amino acid	1.84799e-06	1.75868e-06	2.02746e-06	4.42476e-06	3.13611e-06	1.62654e-06	3.68409e-06	3.05734e-06	3.14802e-06	8.98317e-07	3.18562e-06	1.64949e-06	4.1293e-06	7.98527e-06	3.71512e-06	4.14784e-06	2.00298e-06	5.64288e-06
3-hydroxymethylglutarate (3-HMeG)	amino acid	0.000261613	0.000267402	0.000277669	0.000160584	0.000123976	0.000124986	0.00018577	0.000197555	0.000192297	0.000230698	0.000266325	0.00029227	0.000213848	0.000200162	0.000216404	0.000231652	0.000231904	0.000224239
4-hydroxyglutamate semialdehyde (4-OH-Glu-SA)	amino acid	0.000596906	0.00057078	0.000591701	0.000543092	0.000357866	0.000386925	0.000639372	0.000643162	0.00064354	0.000373766	0.000401918	0.000428541	0.000592254	0.00045875	0.000718807	0.000738438	0.000633806	0.00068453
N-acetylcarnitine (CAR-NAc)	amino acid	5.9393e-05	0.000181576	0.0001303	0.000349522	0.000228932	0.00017168	0.000117179	0.000114316	0.000169344	0.000123876	0.0001262	0.000102732	0.000310646	0.000444227	0.000307553	0.00012081	0.000119694	0.000101438
aspartylglutamate (Asp-Glu)	amino acid	2.2683e-05	2.16636e-05	2.25711e-05	1.48132e-05	1.36145e-05	2.21979e-05	1.76052e-05	1.86499e-05	1.84066e-05	1.18302e-05	1.81981e-05	1.69316e-05	2.34718e-05	1.04467e-05	1.65804e-05	1.85326e-05	1.76519e-05	1.68951e-05
citryl-glutamate	amino acid	0.00922921	0.0050477	0.0094284	0.00145789	0.000971313	0.0011339	0.00668109	0.00740185	0.00649745	0.00460266	0.00516371	0.00672711	0.00134151	0.00109724	0.00141921	0.00631373	0.00651092	0.00669276
cysteate	amino acid	1.20633e-05	1.13928e-05	1.07547e-05	6.74156e-06	6.52517e-06	9.09397e-06	1.48648e-05	1.18158e-05	1.25062e-05	7.74134e-06	8.50226e-06	7.92525e-06	8.87341e-06	7.50174e-06	9.68035e-06	1.27646e-05	1.20251e-05	1.25244e-05
gamma-glutamylalanine (g-Glu-Ala)	amino acid	0.000165509	0.000172123	0.000166113	6.05866e-05	5.46283e-05	6.97767e-05	0.000103349	0.000126211	0.000101612	0.000110957	0.000134862	0.000142107	8.34498e-05	5.95882e-05	8.48206e-05	0.000131393	0.000131318	0.000122998
gamma-glutamyltaurine (g-Glu-taurine)	amino acid	0.000201022	0.000214501	0.000225869	0.000360468	0.000261414	0.000304158	0.000345011	0.000332317	0.000339281	0.000213023	0.000235099	0.000258329	0.000340881	0.000260832	0.000322564	0.000326639	0.000306271	0.000322847
glutamylglutamate (Glu-Glu)	amino acid	0.000136438	9.80565e-05	0.000113491	0.000154497	9.49743e-05	0.000115648	0.000130914	9.67149e-05	0.000131845	0.00010005	8.23527e-05	9.98282e-05	0.000157512	0.000124212	0.000142575	0.000113331	0.000101572	0.000122994
homocysteinesulfinate	amino acid	0.000148592	0.000191571	0.000169893	0.000112579	0.000104815	9.38451e-05	0.000190758	0.000224826	0.000172455	0.000171464	0.000215332	0.000188227	0.000112157	0.000105852	0.00010894	0.000204449	0.00021983	0.000193164
ketoleucine	amino acid	0.000216635	0.000366335	0.000217486	0.000181813	0.000838348	0.00120684	8.98433e-05	0.000139449	0.000143317	0.0003499	0.000774887	0.000691783	0.00050219	0.000824927	0.000540498	0.000221111	0.000238287	0.000167194
N-acetylaspartate (AspNAc)	amino acid	0.00721917	0.0065677	0.0069585	0.00194266	0.00124628	0.00135031	0.00253421	0.00248637	0.00228478	0.00346699	0.00360496	0.00434674	0.00198337	0.00148823	0.00187327	0.00233814	0.00214554	0.00212238
N-acetylglutamate (GluNAc)	amino acid	7.5706e-05	6.68156e-05	7.78668e-05	7.73733e-05	4.5416e-05	6.49727e-05	0.000101226	8.35255e-05	9.80404e-05	3.41564e-05	3.17423e-05	4.20111e-05	7.24422e-05	4.64234e-05	6.91327e-05	8.10621e-05	6.82568e-05	7.89277e-05
N-acetylmethionine (MetNAc)	amino acid	3.51212e-05	4.20097e-05	4.16407e-05	1.86704e-05	1.5355e-05	1.59993e-05	3.66331e-05	4.62224e-05	4.06012e-05	3.82778e-05	4.4447e-05	4.32064e-05	2.01908e-05	1.61358e-05	2.20439e-05	5.16711e-05	5.71176e-05	4.28691e-05
N-acetylneuraminate	amino acid	0.00034773	0.000368438	0.000351276	0.000236013	0.000251591	0.00015058	0.000198213	0.000228486	0.000180413	0.000449656	0.000486198	0.000494064	0.000321536	0.00045941	0.000347719	0.000270418	0.000284103	0.000227946
N-formylmethionine (N-formyl-Met)	amino acid	1.57438e-05	1.7724e-05	1.54271e-05	8.95788e-06	6.63433e-06	6.92814e-06	1.71111e-05	1.69795e-05	1.60452e-05	1.01288e-05	1.17515e-05	1.20778e-05	8.82154e-06	5.96944e-06	8.24721e-06	1.84131e-05	1.96687e-05	1.78726e-05
orotate	amino acid	2.63255e-05	1.79958e-05	1.69974e-05	2.77809e-06	3.18114e-06	3.4333e-06	1.12389e-05	1.37866e-05	1.31346e-05	2.12316e-05	1.07857e-05	1.68579e-05	4.01059e-06	5.55302e-06	4.8615e-06	1.50144e-05	1.62433e-05	1.35634e-05
orotidine	amino acid	7.21262e-05	8.66487e-05	7.97018e-05	7.42972e-06	4.61701e-06	4.18469e-06	2.15435e-05	2.61905e-05	1.8579e-05	5.91419e-05	7.03662e-05	7.21822e-05	5.01033e-06	4.43748e-06	5.04189e-06	2.80927e-05	2.87723e-05	2.55043e-05
phosphocreatine (P-creatine)	amino acid	9.94013e-05	0.000141237	0.000181532	0.0003675	0.000325443	0.000646614	0.000201707	0.000160758	0.000217841	0.000132799	0.000125274	0.000135375	0.000353372	0.000417937	0.000417898	0.000195261	0.000167305	0.000194771
phosphoserine (p-Ser)	amino acid	2.68884e-06	3.22136e-06	6.12028e-06	3.01791e-06	1.58369e-06	1.36115e-06	4.81675e-06	4.22783e-06	4.0318e-06	5.66896e-06	2.58994e-06	3.56919e-06	4.06936e-06	4.6983e-06	2.84551e-06	6.58506e-06	6.00702e-06	6.94417e-06
pyroglutamate (pGlu)	amino acid	0.0136315	0.0175706	0.0170846	0.00722102	0.016944	0.0249321	0.0108533	0.012119	0.0118752	0.0131988	0.0162273	0.0161708	0.0128642	0.0159686	0.0133986	0.0160017	0.0149827	0.0138722
2-hydroxyglutarate (2-HG)	TCA cycle	0.00025996	0.000170307	0.000210317	0.000136619	8.12584e-05	8.89848e-05	0.000135134	0.000125663	0.000128922	0.000298185	0.000255747	0.000393096	0.000139495	0.000140374	0.000146108	0.000143877	0.000154995	0.000149157
2-oxoglutarate / alpha-ketoglutarate (a-KG)	TCA cycle	0.000250367	0.00011915	0.000175325	0.00013078	0.000173325	0.000139468	5.56333e-05	4.9674e-05	4.3547e-05	0.000183021	0.000206688	0.000272221	0.000134251	0.000184536	0.000144643	6.76591e-05	6.62036e-05	7.34077e-05
cis-aconitate (aconitate)	TCA cycle	1.64362e-05	1.5197e-05	1.17452e-05	9.74607e-06	1.12458e-05	1.33887e-05	5.70885e-06	4.29088e-06	5.03412e-06	8.28344e-06	9.60113e-06	9.60273e-06	1.28363e-05	1.20958e-05	1.07352e-05	1.00895e-06	5.01526e-06	5.69945e-06
citrate	TCA cycle	0.00767212	0.00549623	0.00441378	0.00529455	0.00536748	0.00612272	0.00298101	0.00249093	0.0026053	0.00378561	0.003807	0.003989	0.00623269	0.00527744	0.00513466	0.00293676	0.00271028	0.00291803
fumarate	TCA cycle	0.000236426	0.000291202	0.000333467	0.000147938	9.34124e-05	0.000101105	0.000202022	0.000213106	0.000201315	0.000276017	0.000283109	0.000320016	0.000152617	0.000190036	0.000213116	0.000260857	0.000261189	0.000255805
glutamate (Glu)	TCA cycle	0.0219223	0.0115282	0.0145531	0.0121927	0.00765634	0.0102082	0.0149062	0.0128137	0.0167548	0.0124355	0.0102187	0.0140386	0.0120542	0.0106569	0.0130809	0.0162725	0.0170509	0.015698
isocitrate	TCA cycle	0.000317855	0.000299207	0.000253101	0.000213004	0.000225314	0.000254113	0.000139073	0.000106699	0.000139596	0.000212231	0.000233845	0.000247675	0.000250548	0.000238623	0.000213484	0.000121605	0.00015037	0.000152671
itaconate	TCA cycle	1.07959e-06	4.01924e-07	4.02794e-07	1.57705e-06	1.08856e-06	1.19631e-06	2.49718e-06	5.97634e-07	1.61011e-06	6.16342e-07	1.05234e-06	5.68281e-07	2.79042e-06	1.43817e-06	1.12723e-06	1.2454e-06	5.74745e-07	1.08697e-06
malate	TCA cycle	0.00839596	0.00918893	0.0106499	0.00336022	0.00227617	0.00269116	0.00375342	0.00368099	0.0037446	0.00640236	0.00688205	0.00814376	0.00402993	0.00340704	0.00374949	0.00510884	0.00540423	0.0047628
oxaloacetate (OAA)	TCA cycle	3.10158e-06	1.44104e-06	5.01982e-07	1.67393e-07	4.43268e-07	1.31858e-06	7.32385e-07	2.04246e-07	2.01716e-07	5.00733e-07	5.55943e-07	2.69207e-07	3.72988e-07	5.67051e-07	1.37102e-07	1.33378e-07	1.26649e-07	1.84361e-07
succinate	TCA cycle	0.000998943	0.000976547	0.00105548	0.000450398	0.000322101	0.000331151	0.000587644	0.000662247	0.000634042	0.000879982	0.000940438	0.00118832	0.000422011	0.000443779	0.000459025	0.000719852	0.000926775	0.000748295
succinate semialdehyde	TCA cycle	0.000189238	0.000101614	0.00013495	0.000110464	0.000142544	0.000115605	5.21313e-05	4.19052e-05	3.93005e-05	0.000140185	0.000164854	0.000206172	0.000116536	0.000151563	0.000121728	5.98112e-05	5.99755e-05	6.38435e-05
pantothenate	vitamin	0.000370649	0.000414517	0.000406052	0.000348736	0.000321654	0.00023993	0.000364209	0.000346218	0.000338847	0.00037927	0.000373907	0.000394729	0.000438981	0.000373028	0.000354037	0.000391876	0.000354874	0.000357766
pyridoxal 5'-phosphate (P5P)	vitamin	8.21026e-05	5.98557e-05	6.50213e-05	2.35652e-05	1.2555e-05	2.43631e-05	3.18481e-05	3.17853e-05	3.03093e-05	6.13206e-05	6.20109e-05	7.11314e-05	2.48494e-05	1.74018e-05	2.70568e-05	4.49319e-05	4.0155e-05	4.05093e-05
riboflavin cyclic-4',5'-phosphate (cFMN)	vitamin	0.000299365	0.000156518	0.000213014	9.70478e-05	6.56955e-05	8.08403e-05	0.000147399	0.000148326	0.000125744	0.000224299	0.000230401	0.000280326	9.75502e-05	8.95302e-05	0.000105909	0.000234496	0.000160852	0.000183879
1-pyrroline-2-carboxylate (1P2C)	other	3.24725e-05	3.11334e-05	3.19871e-05	6.94016e-06	4.54605e-06	4.48779e-06	9.73929e-06	1.0419e-05	8.96674e-06	1.65054e-05	1.65171e-05	2.04896e-05	6.7739e-06	4.86103e-06	6.90371e-06	1.07875e-05	9.32963e-06	9.15877e-06
2-hydroxyadipate (2-HA)	other	4.21005e-07	6.62724e-06	1.8811e-06	4.71865e-06	5.126e-06	2.34865e-06	3.28688e-06	2.78667e-06	4.15047e-06	1.36259e-06	6.52907e-06	3.07892e-06	7.76438e-06	6.74479e-06	6.54325e-06	3.73204e-06	3.36695e-06	3.96121e-06
arabinonate	other	7.57095e-07	7.03922e-07	7.0696e-07	2.54795e-06	2.58088e-06	3.23015e-06	1.9945e-06	1.03908e-06	1.22772e-06	8.29789e-07	8.4869e-07	6.80496e-07	2.59222e-06	2.79068e-06	2.53543e-06	1.57354e-06	7.74677e-07	1.2873e-06
galactarate	other	2.00538e-08	8.3044e-08	1.83387e-07	1.65478e-07	2.57629e-07	2.11691e-07	2.98579e-07	2.85086e-07	2.79021e-07	1.69022e-07	1.43873e-07	1.92877e-08	3.97573e-07	3.03742e-07	2.95124e-07	1.52172e-07	2.93353e-08	2.2323e-07
galactose 1-phosphate (Gal-1P)	other	0.000180044	0.000551572	0.000373615	0.000202269	0.000215447	0.000131794	0.00030009	0.000325718	0.000317344	0.000361524	0.000527781	0.000457662	0.000226776	0.000285758	0.000290453	0.000359427	0.000355965	0.000334274
glucarate	other	1.77968e-06	1.60519e-06	1.63242e-06	2.26791e-06	2.79591e-06	2.99007e-06	2.71546e-06	2.65983e-06	2.50764e-06	1.33976e-06	1.16981e-06	1.44799e-06	3.24609e-06	3.42517e-06	3.16413e-06	1.79432e-06	1.50755e-06	1.8643e-06
glucuronate (GlcA)	other	5.96044e-06	4.05691e-06	4.67886e-06	2.07777e-06	2.77139e-06	3.40879e-06	3.99133e-06	2.81281e-06	3.26701e-06	4.97746e-06	4.50349e-06	5.37311e-06	2.70757e-06	2.63839e-06	2.93901e-06	3.05715e-06	3.30834e-06	2.90522e-06
glucuronate 1-phosphate (GlcA-1P)	other	8.15281e-05	7.13272e-05	7.86202e-05	5.45355e-05	3.7082e-05	3.74819e-05	3.0105e-05	2.90503e-05	2.56941e-05	7.71123e-05	7.77517e-05	8.47044e-05	6.36981e-05	4.58594e-05	6.15018e-05	3.88479e-05	3.94463e-05	4.19645e-05
glutarate	other	1.28498e-06	1.89491e-06	1.61876e-06	5.8396e-07	1.89945e-07	3.24632e-07	7.86438e-07	7.25044e-07	8.11897e-07	8.11814e-07	7.13826e-07	1.03798e-06	1.60477e-07	1.86371e-06	7.32177e-07	4.32518e-07	7.45962e-07	9.48234e-07
glycerate	other	1.63348e-05	2.0209e-05	2.49288e-05	4.35511e-05	4.37279e-05	4.19902e-05	4.03915e-05	3.13277e-05	4.34882e-05	3.0439e-05	3.59339e-05	3.94625e-05	7.27611e-05	6.84377e-05	7.08971e-05	4.28582e-05	3.92415e-05	4.47424e-05
hydroxypropanedioate	other	4.74054e-06	6.03667e-06	6.24501e-06	1.0814e-05	1.20106e-05	1.45751e-05	1.04024e-05	9.14112e-06	9.42509e-06	8.56184e-06	6.78939e-06	8.18246e-06	2.00408e-05	2.15367e-05	2.52603e-05	9.36505e-06	8.84955e-06	8.12909e-06
maleate	other	1.37842e-05	1.33743e-05	2.03752e-05	1.14839e-05	1.16284e-05	1.9056e-05	1.46771e-05	1.45568e-05	1.84542e-05	1.036e-05	1.25416e-05	1.44004e-05	1.6692e-05	1.31428e-05	1.23699e-05	1.95935e-05	1.71616e-05	2.02529e-05
malonate	other	9.10632e-07	8.70391e-07	1.07866e-06	9.16493e-07	1.3562e-06	2.02779e-06	1.55009e-06	9.90621e-07	1.35858e-06	1.06238e-06	1.08914e-06	8.91157e-07	2.74933e-06	3.36287e-06	3.12197e-06	1.00635e-06	9.87357e-07	1.27528e-06
mesaconate	other	9.64714e-07	4.09e-07	1.26278e-06	1.7004e-06	1.10269e-06	1.20613e-06	2.56147e-06	6.26468e-07	1.63967e-06	7.86538e-07	3.51215e-07	7.4105e-07	2.86199e-06	1.52119e-06	1.17905e-06	1.27213e-06	8.77181e-07	1.40881e-06
oxalate	other	6.21549e-06	9.32063e-06	8.46036e-06	2.50857e-05	1.92359e-05	2.13682e-05	1.73543e-05	1.29289e-05	2.26368e-05	1.31729e-05	1.26486e-05	1.04541e-05	3.32998e-05	3.76305e-05	3.59504e-05	1.50827e-05	1.21806e-05	1.40464e-05
phosphorate (H3PO4)	other	0.0165841	0.00934216	0.0109219	0.0230436	0.020755	0.0659114	0.0131159	0.0112994	0.0144409	0.0122949	0.0113953	0.0121992	0.026846	0.0302889	0.0257665	0.0164342	0.0144801	0.0122282
ribonate	other	7.65574e-05	7.66954e-05	6.98897e-05	4.47813e-05	5.31434e-05	6.75128e-05	9.19812e-05	9.32304e-05	7.91668e-05	6.4716e-05	8.16396e-05	7.48809e-05	5.5001e-05	5.66975e-05	5.18137e-05	0.000116993	0.00013317	0.000104426
sulfate (S)	other	0.000335667	0.000617718	0.000428855	0.00100235	0.00140174	0.00176214	0.000471931	0.000407288	0.000564891	0.000292117	0.000538349	0.000398655	0.000848857	0.00130902	0.000900627	0.000477275	0.00058728	0.000526885
threonate	other	0.000299972	0.000274133	0.000280235	0.00013004	0.000134559	0.00020082	0.000168716	0.000156532	0.000169468	0.000233714	0.000254859	0.00027108	0.000147776	0.000146885	0.000144498	0.000201228	0.000188229	0.000183954
glyoxylate	other	8.66701e-06	9.98495e-06	1.17661e-05	3.59322e-05	2.66764e-05	2.82204e-05	2.19724e-05	2.32185e-05	2.07051e-05	1.79411e-05	1.31536e-05	1.34788e-05	5.55688e-05	5.36335e-05	5.88315e-05	2.36947e-05	1.71902e-05	2.26058e-05
deoxyribose 5'-phosphate (deoxyribose 5-phosphate)	PPP	2.80271e-06	4.7006e-06	4.92884e-06	1.41527e-05	1.08469e-05	1.57845e-05	2.72194e-05	2.60119e-05	2.84869e-05	7.72097e-06	7.47587e-06	8.59352e-06	1.29751e-05	1.6096e-05	1.5545e-05	2.77087e-05	2.69153e-05	2.57531e-05
erythrose 4-phosphate (E4P)	PPP	3.8295e-05	4.05224e-05	2.24457e-05	4.20318e-06	1.82653e-06	6.17079e-06	1.24242e-05	1.33224e-05	1.09658e-05	2.2862e-05	3.24144e-05	3.44705e-05	9.89555e-06	3.34828e-06	7.16649e-06	1.15045e-05	1.91826e-05	1.59295e-05
gluconate	PPP	0.00173558	0.00221296	0.00201345	0.000861938	0.000994734	0.000795564	0.00109822	0.00115448	0.00103724	0.00116876	0.00161351	0.00146034	0.000906853	0.000962546	0.000943046	0.00126096	0.00121649	0.00111002
gluconate 6-phosphate (gluconate-6P)	PPP	0.000205383	0.00680221	0.00222682	0.00141781	0.00108439	0.000508008	0.000952358	0.00105608	0.000911355	0.000936599	0.00405512	0.00127329	0.00242225	0.00190001	0.00341011	0.00119806	0.000746254	0.000639543
phosphoribosyl pyrophosphate (PRPP)	PPP	3.39091e-06	2.10974e-06	2.1779e-06	1.49257e-06	6.88915e-07	8.68995e-07	6.55104e-07	3.97278e-07	4.65185e-07	1.15665e-06	1.13126e-06	1.19151e-06	3.40354e-06	1.56842e-06	2.32076e-06	1.76883e-07	4.30326e-07	7.45754e-07
ribose 1,5-bisphosphate	PPP	0.000112959	7.72157e-05	7.37117e-05	3.00045e-06	1.69959e-06	6.12385e-06	9.68097e-06	9.77136e-06	8.08432e-06	9.75326e-05	0.000127223	0.000115402	4.60131e-06	2.90899e-06	4.02585e-06	1.45816e-05	1.44602e-05	1.39691e-05
ribose 1-phosphate	PPP	0.000187982	0.000164381	0.000122811	0.000171535	0.00015111	7.16053e-05	0.000151029	0.000150796	0.000161566	0.000154317	0.000182978	0.000180423	0.000290493	0.000249213	0.000230732	0.000184819	0.00017612	0.000159267
sedoheptulose 1,7-bisphosphate	PPP	1.18472e-05	1.89243e-06	2.70308e-06	2.12925e-06	1.19331e-06	2.20236e-06	1.27361e-06	1.15093e-06	1.29005e-06	2.03173e-06	1.65585e-06	2.23701e-06	2.77106e-06	2.14409e-06	2.64228e-06	1.08897e-05	1.26051e-06	1.71845e-06
sedoheptulose 7-phosphate	PPP	0.00373807	0.00814114	0.00395584	0.00358498	0.00216802	0.00257969	0.00468737	0.00476075	0.00334929	0.00598518	0.0115912	0.0077452	0.00476909	0.00465934	0.00617055	0.00447756	0.00530153	0.00232708
xansthosine 5'-monophosphate/xanthylic acid	-	3.1947e-06	1.24176e-06	1.06102e-06	2.07934e-06	6.89944e-07	7.95354e-07	7.00556e-07	1.35821e-06	1.19416e-06	1.04273e-06	1.32166e-06	1.25986e-06	3.33635e-06	1.30876e-06	1.34254e-06	1.75283e-06	1.22001e-06	1.40725e-06
4-hydroxyproline	-	0.00441441	0.00572967	0.00540242	0.00505262	0.00339857	0.00396885	0.00454303	0.00366587	0.00526933	0.00636904	0.00512318	0.00482316	0.00597609	0.00600542	0.00609914	0.005953	0.00573392	0.00595874
Acetylcholine	-	7.97713e-06	8.04981e-06	6.3473e-06	3.26877e-05	3.99301e-05	2.03244e-05	5.21817e-06	9.77102e-06	1.64036e-05	8.84958e-06	2.10085e-06	1.14135e-05	3.37715e-05	3.60407e-05	3.73628e-05	9.18914e-06	9.25358e-06	9.83378e-06
Adenosine	-	0.0365074	0.0287862	0.0202843	0.00799266	0.00831455	0.00892486	0.0193128	0.028299	0.0206314	0.0326391	0.0353875	0.0377291	0.00819542	0.0210762	0.0202521	0.0266741	0.0318111	0.0334354
Alanine	-	0.00849658	0.00831635	0.00859458	0.0125562	0.0143356	0.0102267	0.0116019	0.0125746	0.0118436	0.0117073	0.0103563	0.00943993	0.0108897	0.0154499	0.0144574	0.0110686	0.0105378	0.0102373
Arginine	-	0.139419	0.162202	0.169916	0.202269	0.216978	0.282079	0.16772	0.154136	0.181114	0.0332752	0.0339668	0.0339957	0.029537	0.0310762	0.029539	0.0513348	0.0597512	0.0472578
Asparagine	-	0.00248486	0.00294335	0.00299854	0.00233289	0.00284584	0.00263192	0.003064	0.00307588	0.00322691	0.00236684	0.00268447	0.00269696	0.00271994	0.00307945	0.00342993	0.00279638	0.00251453	0.00260391
Aspartate	-	8.68617e-05	0.000144936	0.00013036	0.000154067	0.000169344	0.000392666	0.000405292	0.000263148	0.00035923	7.76047e-05	6.92546e-05	6.75638e-05	0.000219162	0.000279035	0.000270874	0.000382612	0.000237886	0.000294297
Betaine	-	0.00399318	0.00817321	0.0053311	0.0114434	0.00801529	0.00601844	0.0049279	0.00603208	0.00486603	0.00413141	0.0107069	0.00636039	0.0136984	0.00853133	0.00607892	0.0114313	0.0148905	0.0109788
Carnitine	-	0.0225356	0.0285758	0.0360237	0.0280814	0.0402629	0.0248732	0.0379068	0.0456153	0.0414988	0.0322454	0.0231668	0.0201612	0.0253369	0.0235705	0.0353143	0.0452525	0.0477792	0.0471833
Choline	-	0.0165864	0.0348971	0.0276054	0.0490257	0.0742292	0.0421917	0.0517549	0.0598368	0.0502897	0.033958	0.0392236	0.0386156	0.0636811	0.0874949	0.0674116	0.0550772	0.0475348	0.0704118
Citrulline	-	0.000206915	0.000438094	0.000486363	0.00031368	0.000426055	0.00033581	0.000382043	0.000408842	0.000314317	0.0323624	0.0355585	0.0307088	0.053039	0.0727799	0.057605	0.0281292	0.0232754	0.0297566
Creatine	-	0.159951	0.159243	0.168415	0.262125	0.284813	0.18522	0.239664	0.246015	0.242893	0.230963	0.194112	0.19095	0.233264	0.288261	0.266383	0.249836	0.219046	0.215192
Creatinine	-	0.00135704	0.00147823	0.00158635	0.00159331	0.0042558	0.00314349	0.00144969	0.00154408	0.0015937	0.00164145	0.00136513	0.00182535	0.00184151	0.00526287	0.00303769	0.00158752	0.00115684	0.00158738
Cystine	-	2.1235e-05	2.4404e-05	3.35556e-05	3.32877e-05	7.11858e-05	0.000104204	2.96505e-05	6.10375e-05	6.2947e-05	1.76791e-05	1.77483e-05	1.78993e-05	5.84247e-05	8.00932e-05	5.34491e-05	3.8632e-05	5.584e-05	4.9603e-05
glutamic acid	-	0.010599	0.00539429	0.00827793	0.0140416	0.0102424	0.00990518	0.0103805	0.00899373	0.0107544	0.00713888	0.00497963	0.00624555	0.0134861	0.0137253	0.0131147	0.0130385	0.0111275	0.0129604
Glutamine	-	0.00955935	0.0204832	0.0203185	0.0279853	0.03632	0.0446294	0.031054	0.0328394	0.0381867	0.0227165	0.024462	0.0286186	0.0537147	0.042384	0.0460582	0.032533	0.0273951	0.0295893
Glutathione Reduced (GSH)	-	0.046706	0.0335991	0.0353919	0.0531937	0.0272958	0.0293011	0.0405036	0.0258456	0.0297699	0.0413685	0.0378218	0.0317336	0.068983	0.0373076	0.051478	0.0616113	0.0536965	0.0648581
Glycine	-	0.000261869	0.000287818	0.00028589	5.14084e-05	3.08269e-05	3.96656e-05	0.000161414	0.000139306	0.000119644	0.000240358	0.00028672	0.000279218	3.57343e-05	3.16702e-05	3.29322e-05	0.000142298	0.000149012	0.000153228
Histidine	-	0.00853533	0.0142814	0.0142192	0.0119989	0.00890669	0.00665965	0.0158127	0.0145953	0.0134595	0.0193478	0.0198162	0.0202104	0.020124	0.0145526	0.0144972	0.0200775	0.0180951	0.020083
hypotaurine	-	0.000760115	0.00116267	0.00106525	0.000800451	0.000632994	0.000570567	0.00143369	0.00145513	0.00165618	0.00154394	0.0016267	0.00153959	0.00075597	0.000634516	0.000771876	0.00137084	0.00184436	0.00161723
isoleucine	-	0.00137092	0.00255814	0.0024606	0.000917375	0.00134737	0.00197673	0.00170876	0.00181938	0.0017507	0.0016377	0.00193308	0.0019849	0.00150142	0.00131383	0.00153025	0.00230636	0.00220651	0.00231728
kynurenine	-	1.17679e-05	1.33687e-05	1.04944e-05	1.59152e-05	1.19213e-05	1.22025e-05	8.70927e-06	1.66048e-05	1.3971e-05	1.38106e-05	1.48152e-05	1.36693e-05	4.66934e-06	4.9641e-06	1.6162e-05	1.2283e-05	7.0496e-06	1.29069e-05
leucine	-	0.00177498	0.00294514	0.00290426	0.00124053	0.00198199	0.00272362	0.00233605	0.0024097	0.00252844	0.00234727	0.00289167	0.00275247	0.00191304	0.00211211	0.00212789	0.00332349	0.00272524	0.00291487
Lysine	-	0.000986896	0.00125463	0.00133921	0.00291077	0.00375344	0.00342318	0.00295928	0.00302028	0.00353053	0.00686835	0.00789868	0.00768124	0.00621937	0.00791789	0.00795707	0.00568663	0.00671505	0.0059035
Methionine	-	0.000343227	0.00058064	0.000592283	0.000223386	0.000425392	0.00051378	0.000468678	0.000572897	0.000557638	0.000639323	0.000765296	0.000744644	0.000389367	0.000406556	0.000431327	0.000650859	0.000676002	0.000626782
Methionine Sulfoxide	-	0.000173997	3.11448e-05	5.33738e-05	0.000145254	8.07887e-05	0.000104424	1.82874e-05	7.26482e-05	5.12178e-05	5.89136e-05	3.08387e-05	4.21651e-05	0.000184541	0.00010184	5.95254e-05	0.000170771	0.000144221	0.00023215
Ornithine	-	0.000386947	0.00123158	0.00126158	0.00066714	0.00149349	0.000753492	0.00102802	0.00110438	0.00123695	0.000951302	0.00127734	0.00132303	0.000526339	0.00109182	0.000971412	0.000525995	0.000524703	0.000468336
phenylalaine	-	0.00138725	0.00203672	0.00216706	0.0010464	0.00167789	0.00217886	0.00184481	0.00197438	0.00201803	0.00223456	0.00253458	0.00261776	0.0015501	0.00188095	0.00179689	0.00240359	0.00224214	0.00241609
Proline	-	0.0472395	0.0420578	0.0415486	0.0399487	0.0269231	0.0371836	0.038148	0.0337246	0.0315689	0.0475528	0.0413542	0.0410409	0.0421875	0.0361458	0.0453	0.040018	0.0471187	0.0496256
pyroglutamic acid	-	0.00754737	0.0166072	0.0164181	0.0224618	0.0295207	0.0352163	0.0248281	0.0252231	0.0297482	0.0176937	0.0192253	0.0232888	0.0434999	0.0310664	0.0363506	0.0259697	0.0218728	0.0235943
S-adenosylhomocysteine (SAH)	-	0.00020095	0.000224995	0.000300425	0.000338899	0.000456789	0.000496444	0.000468493	0.000487747	0.000491017	0.000385004	0.000291613	0.000360512	0.000298534	0.0008809	0.000690231	0.000360208	0.000317037	0.000258565
S-adenosylmethionine (SAM)	-	0.00814055	0.000497437	0.000411367	0.00446164	0.000307582	0.000290028	0.000496302	0.000319552	0.000296313	0.00178588	0.000464591	0.00047861	0.00477857	0.000416699	0.00050617	0.00844485	0.00623153	0.00891452
Sarcosine	-	0.00136492	0.00111663	0.00124394	0.00203897	0.000407119	0.00121178	0.00148105	0.00125724	0.00170689	0.0016839	0.00171272	0.00196813	0.00105293	0.00115496	0.00166034	0.00146285	0.00185039	0.00141647
Serine	-	0.000670571	0.00105549	0.000975865	0.000655979	0.00109017	0.00107292	0.00103549	0.00119018	0.00123289	0.00092981	0.00116442	0.00102004	0.000723484	0.00125749	0.00104868	0.00101014	0.000911483	0.000837165
Taurine	-	0.00384331	0.00440704	0.00478517	0.0029769	0.00299685	0.00286609	0.00693765	0.00711181	0.00646073	0.0052318	0.00636868	0.00594215	0.00313999	0.00319837	0.00393107	0.00680253	0.00666549	0.00582045
Threonine	-	0.000646626	0.000684744	0.000766366	0.000628632	0.000814027	0.000766409	0.000849318	0.000734417	0.000844336	0.000895469	0.000908686	0.00084852	0.000802304	0.00093542	0.000979704	0.00101231	0.0010294	0.0010285
tryptophan	-	0.000298652	0.000445037	0.000475311	0.00018818	0.00035139	0.000424971	0.00035638	0.000405428	0.000422091	0.00049381	0.000596274	0.000599565	0.000319739	0.000388874	0.000358664	0.000487757	0.000447365	0.00048083
Tyrosine	-	0.000680372	0.00111755	0.00107566	0.000315016	0.000811618	0.000863905	0.000904251	0.000897179	0.000924512	0.00104168	0.00110944	0.00113667	0.000660702	0.000867513	0.00111361	0.000965519	0.000947823	0.000880708
Valine	-	0.00101892	0.00136551	0.00125086	0.00159007	0.00189021	0.00164606	0.00267401	0.00152123	0.00154551	0.0013627	0.00161501	0.000971459	0.00254222	0.0032996	0.00214533	0.00209833	0.00129581	0.00113001
NOTE
Metabolomics analysis of cell pelletes
Column name	Treatment group
Control_S1, S2, S3	No treatment
Carboplatin_S1, S2, S3	Carboplatin (125 µM)
Cisplatin_S1, S2, S3	Cisplatin (10 µM)
ADI-PEG20_S1, S2, S3	ADI-PEG20 (1 µM)
Carboplatin_ADI-PEG20_S1, S2, S3	Carboplatin (125 µM) + ADI-PEG20 (1 µM)
Cisplatin+ADI-PEG20_S1, S2, S3	Cisplatin (10 µM) + ADI-PEG20 (1 µM)

## Sheet: Media
	Primary Pathway	Blank_S1	Blank_S2	Blank_S3	Control_S1	Control_S2	Control_S3	Carboplatin_S1	Carboplatin_S2	Carboplatin_S3	Cisplatin_S1	Cisplatin_S2	Cisplatin_S3	ADI-PEG20_S1	ADI-PEG20_S2	ADI-PEG20_S3	Carboplatin+ADI-PEG20_S1	Carboplatin+ADI-PEG20_S2	Carboplatin+ADI-PEG20_S3	Cisplatin+ADI-PEG20_S1	Cisplatin+ADI-PEG20_S2	Cisplatin+ADI-PEG20_S3
galacturonate	amino & nucleotide sugar	8.80822e-06	7.69634e-06	9.23323e-06	1.57156e-05	1.55279e-05	1.43e-05	1.22861e-05	1.52982e-05	1.26592e-05	1.20656e-05	1.28181e-05	1.30781e-05	2.19066e-05	1.99792e-05	2.1441e-05	2.00973e-05	1.79031e-05	2.1627e-05	1.93881e-05	2.04568e-05	1.70698e-05
ADP-ribose	amino & nucleotide sugar	5.4589e-06	3.65726e-06	4.15969e-06	5.15059e-06	6.48637e-06	6.51261e-06	4.96308e-06	4.93066e-06	4.79946e-06	4.09008e-06	5.8646e-06	4.82357e-06	6.46734e-06	8.34249e-06	8.12022e-06	7.03044e-06	5.66873e-06	6.64411e-06	9.06261e-06	6.01646e-06	8.15055e-06
UDP-N-acetylgalactosamine (UDP-GalNAc)	amino & nucleotide sugar	3.211e-08	5.15371e-08	7.71317e-08	6.06722e-06	4.9653e-06	4.57386e-06	6.99031e-07	9.0222e-07	5.05142e-07	7.20872e-07	1.56499e-06	7.37741e-07	1.50628e-05	8.14162e-06	9.32502e-06	1.42003e-06	1.16545e-06	1.18881e-06	2.4393e-06	2.61051e-06	1.82778e-06
UDP-N-acetylglucosamine (UDP-GlcNAc)	amino & nucleotide sugar	3.211e-08	5.15371e-08	7.71317e-08	6.10773e-06	5.06132e-06	5.0921e-06	6.99031e-07	9.0222e-07	5.05142e-07	7.20872e-07	1.56499e-06	3.63173e-07	1.56877e-05	8.2134e-06	9.24617e-06	1.42003e-06	1.16545e-06	1.23973e-06	2.4393e-06	2.61051e-06	1.82778e-06
glucono-1,5-lactone (G15L)	amino & nucleotide sugar	7.7423e-07	2.41732e-06	2.79549e-06	9.27517e-07	9.08384e-07	1.15896e-06	1.56787e-06	8.50342e-07	1.8099e-06	9.97134e-07	3.30733e-07	1.84711e-06	1.30386e-06	1.21914e-06	1.81251e-06	1.29001e-06	1.77805e-06	2.05115e-06	1.23757e-06	1.55495e-06	1.86587e-06
2-hydroxybutyrate (2-HB)	fatty acid / lipid	2.66737e-05	2.24894e-05	2.67865e-05	5.16459e-05	5.3294e-05	4.77787e-05	2.78695e-05	3.39888e-05	2.88691e-05	3.19561e-05	3.42157e-05	3.20583e-05	4.24867e-05	4.08919e-05	4.12653e-05	3.89639e-05	3.20729e-05	3.94902e-05	4.25799e-05	4.41679e-05	3.87381e-05
3-hydroxybutyrate / beta-hydroxybutyrate (BHB)	fatty acid / lipid	1.60642e-05	1.29375e-05	1.69588e-05	8.15703e-06	8.02823e-06	8.90844e-06	8.79357e-06	7.72234e-06	8.22435e-06	6.9735e-06	8.1601e-06	8.59875e-06	9.65359e-06	8.94342e-06	1.16404e-05	1.32317e-05	9.89569e-06	1.14376e-05	1.06764e-05	1.15956e-05	1.18398e-05
butyrate/butanoate (butyrate)	fatty acid / lipid	9.19796e-08	6.18445e-07	5.25392e-07	3.07341e-06	2.61663e-06	2.16149e-06	1.75471e-06	2.30817e-06	1.96814e-06	1.46163e-06	1.95247e-06	1.93773e-06	2.84069e-06	2.4744e-06	2.78454e-06	2.8992e-06	2.11576e-06	3.1238e-06	2.41635e-06	3.20799e-06	1.8412e-06
glycerophosphocholine	fatty acid / lipid	7.58141e-07	1.27e-06	4.1706e-07	1.53923e-06	7.11585e-07	1.44112e-06	1.27853e-06	1.38104e-07	1.03507e-06	7.75006e-07	6.42753e-07	9.9369e-07	1.0255e-06	8.00462e-07	4.52612e-07	8.76901e-07	9.62565e-07	1.44401e-06	5.22408e-07	9.11178e-07	1.50947e-06
glycerylphosphorylethanolamine	fatty acid / lipid	7.20211e-05	3.8441e-05	7.27619e-05	0.000132493	0.000135931	9.88089e-05	0.000182885	0.000204936	0.000144588	0.000124829	0.000142027	0.000155693	0.000188123	0.000127357	0.000152885	0.00024911	0.000187632	0.000311113	0.000177883	0.000193583	0.000375604
O-phosphoethanolamine	fatty acid / lipid	3.9333e-07	1.6237e-07	1.97248e-07	2.34385e-06	1.99206e-06	1.78598e-06	1.26079e-05	2.10677e-05	1.67334e-05	5.18367e-06	5.88476e-06	6.26623e-06	4.71607e-06	4.872e-06	4.25388e-06	2.45113e-05	2.03911e-05	2.27015e-05	7.88134e-06	8.96699e-06	7.23155e-06
5'-phosphoribosyl-N-formylglycinamide (FGAR)	nucleotides	0.000000e+00	2.22358e-08	1.09136e-08	1.15057e-06	1.11621e-06	1.19094e-06	5.09942e-07	4.86204e-07	6.05519e-07	4.29891e-07	3.25769e-07	4.10787e-07	1.16704e-06	7.96338e-07	1.20979e-06	8.31093e-07	4.45679e-07	9.08263e-07	8.59186e-07	5.35652e-07	5.81484e-07
ureidosuccinate	nucleotides	1.29338e-07	1.81973e-07	1.79572e-07	2.3084e-06	1.96196e-06	2.7744e-06	8.48577e-07	1.00129e-06	9.41149e-07	1.12288e-06	1.14031e-06	1.22776e-06	2.74761e-06	2.4589e-06	2.68172e-06	1.80173e-06	1.73258e-06	1.82972e-06	2.053e-06	1.8974e-06	1.52812e-06
2'-deoxythymidine 5'-monophosphate / 5-thymidylate (dTMP)	nucleotides	2.31123e-07	3.4746e-07	2.34475e-07	3.26683e-07	2.17205e-07	3.00264e-07	4.72799e-07	2.93312e-07	5.42427e-07	2.27577e-07	4.55847e-07	4.85942e-07	4.10026e-07	6.6525e-07	3.16167e-07	6.40987e-07	3.29701e-07	9.52528e-07	4.42255e-07	3.34518e-07	8.81491e-07
adenosine 5'-diphosphate (ADP)	nucleotides	7.07545e-06	5.58159e-06	5.44742e-06	2.1191e-05	1.8374e-05	2.06256e-05	1.19081e-05	8.61654e-06	9.22289e-06	6.88505e-06	9.98662e-06	9.00328e-06	2.68706e-05	2.32726e-05	1.681e-05	1.27537e-05	1.05983e-05	1.11744e-05	1.06184e-05	9.82437e-06	1.84543e-05
adenosine 5'-monophosphate (AMP)	nucleotides	8.11754e-06	8.39687e-06	6.80607e-06	8.5401e-06	9.04646e-06	1.26478e-05	1.46982e-05	9.67191e-06	9.77041e-06	8.34073e-06	1.39292e-05	9.40606e-06	1.66097e-05	1.49018e-05	1.47839e-05	1.68875e-05	1.23513e-05	1.62871e-05	1.56361e-05	1.17417e-05	2.23265e-05
adenosine 5'-triphosphate (ATP)	nucleotides	1.01371e-07	1.18383e-07	1.21523e-07	1.17861e-06	1.11019e-06	1.04406e-06	9.06654e-07	5.76475e-07	4.7234e-07	2.11726e-07	5.50484e-07	3.54496e-07	1.23753e-06	1.04837e-06	1.03397e-06	6.82457e-07	5.03516e-07	6.3436e-07	3.02185e-07	3.35892e-07	3.88327e-06
cytidine 5' monophosphate (CMP)	nucleotides	3.5535e-07	6.65618e-07	1.41207e-07	2.76607e-06	1.15295e-06	1.79649e-06	4.35229e-06	2.68359e-06	2.44096e-06	2.01882e-06	2.58629e-06	2.21224e-06	2.1055e-06	1.45969e-06	1.40914e-06	4.0666e-06	3.03284e-06	3.39936e-06	2.62628e-06	2.44087e-06	5.06715e-06
cytidine 5'-diphosphate (CDP)	nucleotides	2.25322e-07	9.25451e-08	1.47501e-07	7.14742e-07	7.41609e-07	4.55137e-07	2.27875e-06	2.39277e-06	1.77425e-06	1.43651e-06	1.24907e-06	1.55728e-06	6.00677e-07	5.08635e-07	3.72892e-07	2.88904e-06	2.01194e-06	2.74079e-06	2.03695e-06	1.3627e-06	1.48458e-06
cytidine 5'-triphosphate (CTP)	nucleotides	1.89898e-08	1.09447e-08	2.69157e-08	1.25322e-07	7.74057e-08	5.71371e-08	3.4734e-07	6.22179e-07	6.25146e-07	4.16233e-07	2.42512e-07	4.92355e-07	8.56231e-08	7.04487e-08	8.17803e-08	6.55163e-07	3.82777e-07	6.2532e-07	4.03026e-07	2.4637e-07	1.91327e-07
flavin mononucleotide (FMN)	nucleotides	5.7135e-07	8.76961e-07	2.36952e-07	1.76531e-06	7.63737e-07	1.54897e-06	1.65303e-06	4.62358e-07	1.6031e-06	1.62191e-07	1.6526e-06	1.26594e-06	8.38032e-07	1.82331e-06	4.27666e-07	1.3958e-06	3.39526e-07	2.03931e-06	2.5086e-07	5.80148e-07	5.50756e-06
guanosine 5'-diphosphate (GDP)	nucleotides	4.36419e-08	1.46507e-07	7.67969e-08	1.03742e-06	4.93442e-07	7.3369e-07	6.20169e-07	4.02532e-07	2.55288e-07	1.87312e-07	3.35393e-07	2.55874e-07	9.86036e-07	6.49533e-07	3.85474e-07	3.57044e-07	2.56569e-07	3.24506e-07	3.309e-07	3.39908e-07	1.22799e-06
guanosine 5'-monophosphate (GMP)	nucleotides	6.72859e-07	8.40525e-07	4.26701e-07	1.13168e-06	4.68578e-07	5.80306e-07	2.42898e-06	1.0646e-06	1.18116e-06	5.79839e-07	1.49334e-06	9.42983e-07	1.16079e-06	1.04324e-06	7.68779e-07	1.45653e-06	9.18605e-07	1.39798e-06	9.17068e-07	1.06528e-06	2.98814e-06
inosine 5'-monophosphate/inosinate (IMP)	nucleotides	5.48287e-08	2.8193e-08	6.03261e-08	1.36522e-05	1.54048e-05	1.36372e-05	6.61056e-06	1.03677e-05	7.06228e-06	9.25394e-06	9.72822e-06	8.97347e-06	2.32859e-05	2.21992e-05	2.36639e-05	1.37894e-05	1.36186e-05	1.30132e-05	1.6106e-05	1.7938e-05	1.16815e-05
urate	nucleotides	0.000538352	0.000462478	0.000563555	0.000487135	0.000487406	0.000502522	0.000411605	0.000516176	0.000551119	0.000438144	0.000460445	0.000495142	0.000738882	0.000669468	0.000773954	0.000744986	0.000633847	0.000768491	0.000737972	0.000737405	0.000658327
uridine	nucleotides	7.31223e-05	7.0767e-05	6.92599e-05	2.79272e-05	2.25035e-05	3.13798e-05	2.58284e-05	2.41958e-05	2.35263e-05	2.97318e-05	3.5494e-05	2.67429e-05	3.78852e-05	4.55617e-05	3.59093e-05	3.31675e-05	3.51551e-05	3.27218e-05	4.01192e-05	3.46804e-05	4.94422e-05
uridine 5'-diphosphate (UDP)	nucleotides	1.30028e-07	1.19422e-07	3.69589e-08	1.65466e-06	1.12512e-06	1.33241e-06	1.30344e-06	1.32164e-06	7.81008e-07	6.01918e-07	6.91638e-07	6.59945e-07	1.54034e-06	9.33334e-07	7.9622e-07	1.51524e-06	1.35182e-06	1.51956e-06	1.08676e-06	9.40984e-07	1.23311e-06
uridine 5'-monophosphate (UMP)	nucleotides	1.40732e-06	8.3249e-07	5.67708e-07	9.46542e-06	5.57126e-06	7.24496e-06	4.58205e-06	2.79508e-06	2.33134e-06	2.61777e-06	3.13089e-06	3.61921e-06	8.93101e-06	6.08478e-06	8.35559e-06	4.84755e-06	3.2882e-06	4.52053e-06	5.22283e-06	4.33193e-06	5.17322e-06
2-phosphoglycerate (2-PG)	glycolysis	6.72376e-07	1.00414e-06	8.88018e-07	0.000365897	0.000343051	0.000325805	0.00027385	0.000342544	0.000264277	0.000248071	0.000263949	0.000265731	0.000485289	0.000428881	0.000472579	0.000427264	0.000370123	0.000435705	0.000409735	0.000422682	0.000361937
fructose 1,6-bisphosphate (F-1,6-BP)	glycolysis	0.000000e+00	3.33883e-08	1.23196e-08	1.28496e-07	4.1674e-08	7.17936e-08	4.52389e-07	3.9359e-07	1.84929e-07	1.75495e-07	8.42492e-08	1.40501e-07	1.95146e-08	0.000000e+00	3.77448e-08	2.69026e-07	1.48796e-07	3.71888e-07	2.85001e-07	1.03262e-07	2.1179e-07
fructose 1-phosphate (F1P)	glycolysis	1.06046e-06	9.34733e-07	1.10729e-06	1.53601e-05	1.44775e-05	1.32762e-05	4.83361e-05	6.33705e-05	4.81508e-05	3.95686e-05	4.27892e-05	4.29463e-05	1.6723e-05	1.45299e-05	1.44148e-05	6.77106e-05	5.89519e-05	6.82456e-05	4.56954e-05	4.63349e-05	3.98128e-05
fructose 6-phosphate (F6P)	glycolysis	4.9426e-05	4.47873e-05	5.18418e-05	3.63958e-05	3.27067e-05	3.33547e-05	3.15033e-05	3.75546e-05	3.45568e-05	3.29277e-05	3.14046e-05	3.63178e-05	5.17422e-05	4.28105e-05	4.90342e-05	5.44072e-05	4.68674e-05	5.89943e-05	5.02908e-05	5.67844e-05	4.7086e-05
glucose	glycolysis	0.00418088	0.00405423	0.00441244	0.00415701	0.00420726	0.00410521	0.00425531	0.00450146	0.00395594	0.00403909	0.00427295	0.00433158	0.00618077	0.00585167	0.00615504	0.00638289	0.00578681	0.00661125	0.0064233	0.00629342	0.00620997
glucose 1-phosphate (G1P)	glycolysis	1.49503e-05	1.36052e-05	1.66829e-05	1.63419e-05	1.5812e-05	1.44166e-05	1.8032e-05	2.4613e-05	1.71101e-05	1.3114e-05	1.29969e-05	1.44334e-05	1.87021e-05	1.74037e-05	1.78933e-05	2.86687e-05	2.29127e-05	2.84623e-05	1.89824e-05	2.00142e-05	2.11029e-05
glucose 6-phosphate (G6P)	glycolysis	6.33212e-05	5.55705e-05	6.82438e-05	0.000130819	0.000122186	0.000115147	9.55515e-05	0.000115469	9.25952e-05	0.000100435	0.000106337	9.94197e-05	0.000163146	0.000140425	0.00015795	0.000146618	0.00012355	0.00014356	0.000147327	0.000146146	0.000136175
glyceraldehyde 3-phosphate (glyceraldehyde-3P)	glycolysis	1.59169e-07	8.13926e-08	1.79438e-07	2.15375e-06	2.46424e-06	1.55015e-06	1.61116e-06	2.01259e-06	1.78878e-06	2.18278e-06	2.15573e-06	1.8087e-06	2.40918e-06	3.4813e-06	3.63098e-06	2.66329e-06	3.64342e-06	2.63324e-06	3.63877e-06	3.51165e-06	2.62151e-06
glycerol 3-phosphate (glycerol-3P)	glycolysis	0.000348233	0.00038299	0.000367168	0.000596792	0.0003843	0.000485769	0.000532575	0.000513836	0.000430294	0.000308552	0.000460149	0.000409212	0.000568713	0.000533253	0.000529435	0.000634849	0.000436952	0.000793291	0.000463225	0.000508171	0.000945173
lactate	glycolysis	0.0046833	0.00390643	0.00498713	0.0484645	0.0485307	0.0463591	0.0375597	0.0456975	0.0385218	0.0393656	0.0436656	0.0417932	0.0678153	0.0642918	0.0659469	0.0597185	0.0536549	0.0618314	0.0627453	0.0664174	0.0581597
mannose 1-phosphate (M1P)	glycolysis	6.53352e-06	5.69069e-06	7.53245e-06	3.87568e-06	3.69679e-06	3.56703e-06	4.27215e-06	4.90121e-06	4.13696e-06	3.74872e-06	3.89494e-06	4.00759e-06	5.47484e-06	4.30328e-06	4.87797e-06	7.38558e-06	4.96608e-06	7.68755e-06	6.0784e-06	5.80603e-06	5.01838e-06
mannose 6-phosphate (M6P)	glycolysis	2.13231e-06	1.65113e-06	2.91554e-06	9.32581e-07	2.00504e-06	1.84351e-06	2.2206e-06	2.37708e-06	1.60263e-06	1.28132e-06	1.23135e-06	1.90091e-06	2.00255e-06	1.24824e-06	1.54764e-06	2.174e-06	3.3672e-06	3.36289e-06	2.15011e-06	3.23093e-06	1.66794e-06
phenylpyruvate	glycolysis	6.67805e-06	4.84573e-06	3.53955e-06	4.06011e-06	1.77494e-06	3.60786e-06	2.96826e-06	5.88483e-06	3.20526e-06	3.0127e-06	5.22482e-06	2.42216e-07	1.06282e-05	1.20231e-06	6.14697e-06	1.15386e-06	8.65224e-07	1.17313e-06	1.06856e-06	1.06495e-05	1.14476e-05
phosphoenolpyruvate (PEP)	glycolysis	7.86522e-08	4.08695e-09	1.98118e-07	4.25467e-05	3.87831e-05	3.61737e-05	3.20364e-05	3.98519e-05	3.12028e-05	2.67371e-05	3.12581e-05	2.87631e-05	5.63723e-05	4.82861e-05	5.16361e-05	5.26504e-05	4.49069e-05	5.32227e-05	4.37879e-05	4.59937e-05	3.77309e-05
pyruvate	glycolysis	0.00286498	0.00253449	0.00310827	0.00707761	0.00701636	0.00716133	0.00424135	0.00606318	0.00453138	0.00242706	0.00302402	0.00275859	0.0131936	0.0129734	0.013754	0.0078308	0.00797002	0.00808355	0.00366945	0.00468418	0.0036073
N-acetylleucine (LeuNAc)	amino acid	1.89684e-06	1.02936e-06	1.9838e-06	2.40114e-06	2.71428e-06	2.95741e-06	2.07136e-06	2.62788e-06	2.41542e-06	2.13084e-06	1.43231e-06	2.6517e-06	2.18213e-06	4.29715e-06	2.94908e-06	3.57795e-06	3.40357e-06	3.77977e-06	3.74933e-06	3.53701e-06	2.57831e-06
2-aminomuconate (2-NH3-muc)	amino acid	7.12634e-07	6.92841e-07	9.63342e-07	6.17486e-06	6.59067e-06	5.63909e-06	4.79612e-06	6.39985e-06	4.59056e-06	4.35722e-06	4.25928e-06	4.1631e-06	5.93211e-06	5.11299e-06	5.96508e-06	6.04362e-06	5.18679e-06	6.85826e-06	6.31773e-06	6.60253e-06	5.24131e-06
2-methylglutarate (2-MeG)	amino acid	1.97422e-05	1.02029e-05	1.3284e-05	8.03193e-06	1.29268e-05	5.04846e-05	1.33214e-05	1.07913e-05	1.48811e-05	1.75036e-05	9.13771e-06	1.02909e-05	1.04517e-05	9.96281e-06	1.90489e-05	9.49177e-06	1.03276e-05	1.81792e-05	8.30403e-06	2.46669e-05	1.09288e-05
2-propylglutarate (2-PrG)	amino acid	6.33112e-06	6.33019e-06	8.35151e-06	2.62427e-06	4.2889e-06	5.71692e-06	4.19809e-06	6.5608e-06	6.29547e-06	5.27694e-06	2.95575e-06	5.99859e-06	5.66801e-07	2.10298e-06	1.34981e-06	1.56221e-06	8.04855e-07	2.18031e-06	2.06114e-06	2.6196e-06	9.32421e-07
3-hydroxymethylglutarate (3-HMeG)	amino acid	3.17117e-05	2.41103e-05	3.4663e-05	9.91505e-05	0.000100165	9.31833e-05	7.82754e-05	0.000107298	8.65141e-05	8.15523e-05	9.08102e-05	9.05047e-05	0.000117499	0.000112154	0.000113262	0.000122515	0.000110048	0.00013163	0.000120817	0.000134936	0.000112649
4-hydroxyglutamate semialdehyde (4-OH-Glu-SA)	amino acid	5.70204e-05	5.19689e-05	5.25143e-05	9.66742e-05	0.000122819	0.000110646	0.00010407	8.95074e-05	0.000101841	0.000123433	0.000110031	0.000103589	0.000139893	0.000151172	0.000165001	0.000153866	0.000152379	0.000122375	0.00016914	0.000160691	0.00011235
N-acetylcarnitine (CAR-NAc)	amino acid	5.11595e-05	6.4944e-05	4.79494e-05	6.00126e-05	6.75641e-05	6.40054e-05	6.8865e-05	6.40895e-05	8.18058e-05	6.38293e-05	6.22566e-05	6.67863e-05	8.71105e-05	9.95027e-05	7.29973e-05	0.000141623	7.81489e-05	9.02765e-05	9.71478e-05	8.86571e-05	0.000177143
aspartylglutamate (Asp-Glu)	amino acid	7.36071e-06	7.20965e-06	6.70757e-06	5.18611e-06	8.04081e-06	3.18862e-06	7.05432e-06	1.08447e-05	4.57935e-06	8.5078e-06	8.97563e-06	7.50003e-06	5.90942e-06	1.09912e-05	1.25362e-05	8.27962e-06	7.37629e-06	9.08824e-06	9.60005e-06	7.54161e-06	8.20387e-06
citryl-glutamate	amino acid	6.57944e-07	6.53426e-07	6.28034e-07	0.000187195	0.000188928	0.000163785	0.000123572	0.000161535	0.000125135	0.000136289	0.000148768	0.000137591	0.000205058	0.000192527	0.000200691	0.000178107	0.000157456	0.000188418	0.000201875	0.000215402	0.000183432
cysteate	amino acid	4.644e-06	3.98075e-06	3.46128e-06	9.0856e-06	7.99054e-06	8.80624e-06	9.46851e-06	7.93702e-06	9.19559e-06	7.52949e-06	9.87824e-06	8.93967e-06	1.28115e-05	1.26556e-05	1.06805e-05	1.29201e-05	1.11344e-05	1.45348e-05	1.26426e-05	1.28489e-05	1.49484e-05
gamma-glutamylalanine (g-Glu-Ala)	amino acid	9.90458e-06	1.12611e-05	9.24448e-06	1.78169e-05	2.77477e-05	1.32523e-05	2.59571e-05	2.96775e-05	2.14033e-05	1.7822e-05	1.9455e-05	1.763e-05	2.45079e-05	2.71843e-05	1.77544e-05	4.52563e-05	4.41343e-05	3.66838e-05	2.66658e-05	2.52924e-05	3.03578e-05
gamma-glutamyltaurine (g-Glu-taurine)	amino acid	1.51422e-05	1.23131e-05	1.5946e-05	2.60944e-05	2.47189e-05	2.32767e-05	2.81806e-05	3.39241e-05	2.97353e-05	2.71601e-05	2.66625e-05	2.89998e-05	3.56673e-05	3.07843e-05	3.35089e-05	3.89499e-05	3.21638e-05	4.18356e-05	3.91085e-05	3.8828e-05	3.46785e-05
glutamylglutamate (Glu-Glu)	amino acid	3.44192e-05	3.0801e-05	3.54922e-05	6.57407e-05	6.63636e-05	6.32169e-05	6.29073e-05	7.65447e-05	6.30867e-05	6.5171e-05	6.82654e-05	7.07175e-05	9.09085e-05	8.56455e-05	9.09184e-05	9.47309e-05	8.76001e-05	9.62349e-05	0.00010159	0.000103724	8.97042e-05
glutathione, reduced (GSH)	amino acid	4.8406e-05	5.70009e-05	4.46877e-05	0.000935728	0.000920037	0.000817145	0.000817428	0.00100059	0.000768174	0.000542415	0.000635928	0.000572374	0.0010232	0.000950768	0.000948572	0.00120959	0.000990141	0.001214	0.000863483	0.000930097	0.000896168
homocysteinesulfinate	amino acid	4.2563e-05	3.83119e-05	4.79571e-05	6.37062e-05	6.15312e-05	5.69962e-05	4.53161e-05	6.02547e-05	4.93107e-05	4.96161e-05	5.30548e-05	5.4794e-05	8.58211e-05	7.5904e-05	7.95238e-05	7.62209e-05	6.61682e-05	8.00767e-05	7.61185e-05	8.34081e-05	6.52563e-05
ketoleucine	amino acid	1.8319e-05	1.76244e-05	1.86537e-05	0.00657124	0.00670342	0.00638015	0.00505417	0.00714827	0.00550723	0.00442343	0.00482815	0.0049982	0.0120679	0.0107005	0.0128845	0.00990584	0.00890531	0.0107439	0.00804729	0.00911233	0.00709584
N-acetylaspartate (AspNAc)	amino acid	8.0054e-06	6.80379e-06	8.31562e-06	0.000295902	0.00029377	0.000273263	0.000219454	0.000282574	0.000218277	0.000201538	0.000213567	0.000209242	0.000290011	0.000261546	0.000276938	0.000305224	0.000257298	0.00031066	0.00028147	0.000295656	0.000249498
N-acetylglutamate (GluNAc)	amino acid	3.18165e-06	2.58697e-06	3.7512e-06	1.71407e-05	1.75171e-05	1.62117e-05	1.4929e-05	1.90262e-05	1.60546e-05	1.47475e-05	1.36661e-05	1.52858e-05	1.94861e-05	1.60802e-05	1.8784e-05	2.0917e-05	1.68936e-05	1.98664e-05	2.12893e-05	1.95082e-05	1.574e-05
N-acetylmethionine (MetNAc)	amino acid	6.76796e-07	7.08704e-07	1.15202e-06	6.97138e-06	7.3236e-06	6.62461e-06	6.52292e-06	8.44721e-06	6.67083e-06	7.76846e-06	7.90438e-06	7.48546e-06	8.55212e-06	9.09268e-06	8.56893e-06	1.04553e-05	9.03269e-06	1.00356e-05	1.07797e-05	1.17037e-05	8.75432e-06
N-acetylneuraminate	amino acid	0.000740488	0.000597699	0.000851132	0.000648239	0.00060206	0.000559613	0.000527327	0.000678175	0.000597301	0.000580492	0.000521226	0.000608476	0.000895197	0.000749973	0.000901855	0.000993897	0.000744234	0.0010119	0.000957284	0.000979031	0.000740145
N-formylmethionine (N-formyl-Met)	amino acid	7.22302e-08	3.96226e-08	5.65097e-08	2.38058e-06	2.69184e-06	2.02833e-06	1.55174e-06	2.24536e-06	1.48785e-06	1.82847e-06	2.01106e-06	1.84847e-06	2.13499e-06	2.51308e-06	2.3379e-06	2.33967e-06	1.90366e-06	1.99026e-06	2.7546e-06	2.72635e-06	2.2193e-06
orotate	amino acid	3.182e-07	3.17673e-07	4.10632e-07	9.58061e-06	9.95727e-06	8.79487e-06	3.66646e-06	5.68875e-06	3.75739e-06	4.15894e-06	5.13462e-06	4.17201e-06	9.25508e-06	8.32955e-06	7.97e-06	6.58548e-06	6.02953e-06	6.49635e-06	7.20959e-06	8.2747e-06	4.98803e-06
orotidine	amino acid	1.60481e-07	7.03093e-08	2.2316e-07	9.06126e-07	9.65851e-07	7.81265e-07	3.6985e-07	7.19051e-07	4.92986e-07	5.16152e-07	5.45977e-07	5.44873e-07	1.18359e-06	9.31662e-07	1.00653e-06	7.46037e-07	8.23087e-07	9.04418e-07	9.2713e-07	9.67301e-07	6.10246e-07
phosphocreatine (P-creatine)	amino acid	0.000000e+00	0.000000e+00	0.000000e+00	1.08396e-05	8.66577e-06	8.51789e-06	5.14159e-06	6.21554e-06	5.24593e-06	4.91349e-06	5.94258e-06	5.47688e-06	7.31688e-06	4.96329e-06	6.12366e-06	5.59041e-06	4.21146e-06	6.1096e-06	8.26831e-06	7.98552e-06	5.83905e-06
phosphoserine (p-Ser)	amino acid	8.61998e-07	1.05194e-06	1.94302e-07	6.62285e-07	5.94773e-07	3.55519e-07	9.92495e-07	5.75482e-07	7.01753e-07	8.48459e-07	6.43059e-07	1.12227e-06	2.01724e-08	2.53816e-07	2.56296e-06	4.63047e-07	4.82549e-07	3.54016e-07	3.43109e-07	1.89719e-07	2.78521e-07
pyroglutamate (pGlu)	amino acid	0.135766	0.116251	0.14213	0.126062	0.120859	0.117204	0.106239	0.125261	0.112793	0.107926	0.109727	0.115757	0.178982	0.157058	0.178585	0.181122	0.151265	0.186686	0.172514	0.174597	0.155908
2-hydroxyglutarate (2-HG)	TCA cycle	3.90801e-05	3.63197e-05	4.24501e-05	5.70105e-05	6.05989e-05	5.4645e-05	4.85933e-05	5.57636e-05	4.91556e-05	5.09536e-05	5.38859e-05	5.32533e-05	7.7959e-05	7.35965e-05	7.93114e-05	7.59329e-05	6.5323e-05	7.53823e-05	7.80697e-05	7.84744e-05	7.01842e-05
2-oxoglutarate / alpha-ketoglutarate (a-KG)	TCA cycle	0.000108044	0.000102249	0.000111351	0.000386878	0.000400067	0.000345454	0.000354734	0.000454304	0.000336791	0.000293355	0.000339586	0.000302177	0.000494332	0.000465286	0.000479604	0.000550112	0.000509847	0.000553367	0.000428616	0.000480586	0.000418602
cis-aconitate (aconitate)	TCA cycle	6.54443e-06	5.24521e-06	6.86157e-06	2.64499e-05	2.7677e-05	2.45941e-05	1.54356e-05	2.1318e-05	1.68303e-05	1.66445e-05	1.95573e-05	1.80747e-05	3.10098e-05	2.77575e-05	2.8486e-05	2.43062e-05	2.19521e-05	2.56693e-05	2.59124e-05	2.85338e-05	2.38149e-05
citrate	TCA cycle	0.00177733	0.00155486	0.00184484	0.00508431	0.00491201	0.00443956	0.00315935	0.00411564	0.00328034	0.00329236	0.00373023	0.00346561	0.0058169	0.00530226	0.00576335	0.00498545	0.00413287	0.00508858	0.00513556	0.00536854	0.0045648
fumarate	TCA cycle	1.34472e-05	1.35466e-05	2.01217e-05	2.35619e-05	2.41826e-05	2.312e-05	2.62232e-05	3.64116e-05	2.69017e-05	2.65646e-05	2.79963e-05	2.70129e-05	8.77995e-05	8.62941e-05	8.83076e-05	8.98865e-05	7.89317e-05	9.01665e-05	7.94085e-05	8.22939e-05	7.41249e-05
glutamate (Glu)	TCA cycle	0.00391098	0.00331094	0.00370581	0.00727188	0.0066817	0.00708153	0.0086883	0.0107878	0.00907987	0.00808088	0.00791936	0.00873607	0.0124259	0.0108568	0.0110115	0.0144591	0.0115614	0.0150996	0.0120758	0.0132732	0.0123247
isocitrate	TCA cycle	7.7159e-05	6.82116e-05	8.2582e-05	0.000168298	0.000149401	0.000157337	0.000116221	0.000131508	0.000113226	0.000115628	0.000134262	0.000121503	0.000204033	0.000188854	0.000199761	0.000179396	0.000147425	0.000173849	0.000181342	0.000192993	0.000167618
itaconate	TCA cycle	4.82754e-07	5.51322e-07	9.6669e-07	4.18294e-07	1.01878e-07	8.71007e-07	7.77968e-07	5.06217e-07	3.0989e-07	8.27442e-07	2.77724e-07	5.93618e-07	8.58095e-07	9.15387e-07	9.4427e-07	9.24401e-07	1.1854e-06	9.08055e-07	9.75968e-07	2.24703e-07	2.75906e-07
malate	TCA cycle	0.000238908	0.00021136	0.000251388	0.000568255	0.000563667	0.000519315	0.000687654	0.000867391	0.000668696	0.000633445	0.000678485	0.000664258	0.0017984	0.00169109	0.00169554	0.00190814	0.00170097	0.00190842	0.00169296	0.00175704	0.0014913
oxaloacetate (OAA)	TCA cycle	8.64552e-08	5.25069e-08	1.007e-07	9.2986e-07	4.35505e-07	4.76299e-07	2.25407e-07	3.92738e-07	2.64184e-07	3.91749e-07	3.08354e-07	2.60175e-07	4.8644e-07	3.85238e-07	5.33091e-07	5.6577e-07	2.11697e-07	5.50299e-07	4.2428e-07	4.68008e-07	4.26081e-07
succinate	TCA cycle	0.000752902	0.000681457	0.000786908	0.000858671	0.000823958	0.000810271	0.000645465	0.00072369	0.000691963	0.000681028	0.000672411	0.000729322	0.00111423	0.00102064	0.00109932	0.00100806	0.000851614	0.00104797	0.00103795	0.00103365	0.000967124
succinate semialdehyde	TCA cycle	8.63887e-05	8.08883e-05	9.38333e-05	0.000304183	0.000313259	0.000268842	0.000276717	0.000358613	0.000264681	0.000228345	0.000264202	0.000239559	0.000389517	0.000361457	0.000379873	0.000434185	0.000399731	0.000441874	0.000334338	0.000380337	0.000324917
pantothenate	vitamin	0.00033671	0.00026527	0.000383283	0.000422259	0.000425022	0.000401626	0.000359005	0.000461858	0.000403858	0.000387501	0.000375673	0.000425486	0.000644527	0.000556854	0.000619534	0.000619625	0.000510425	0.000651258	0.000615082	0.000642656	0.000513458
pyridoxal 5'-phosphate (P5P)	vitamin	6.56356e-07	2.68838e-07	5.66302e-07	1.21943e-06	1.05843e-06	1.3691e-06	8.54505e-07	7.90303e-07	9.74019e-07	3.6408e-07	9.71959e-07	3.73058e-07	1.67475e-06	1.27387e-06	2.07043e-06	1.27171e-06	1.35415e-06	1.31444e-06	1.40647e-06	1.29865e-06	1.03735e-06
riboflavin cyclic-4',5'-phosphate (cFMN)	vitamin	2.40721e-07	2.17509e-06	7.00345e-08	2.40417e-06	5.02512e-07	1.82823e-06	4.27575e-06	5.20126e-07	1.53315e-06	1.35937e-07	1.13305e-06	6.72395e-07	5.83026e-07	1.12807e-06	1.8547e-07	1.22188e-06	3.43578e-07	1.13395e-06	1.99309e-07	4.37674e-07	8.26787e-06
1-pyrroline-2-carboxylate (1P2C)	other	2.3644e-07	1.0536e-07	3.4649e-07	1.18504e-06	1.3589e-06	1.02917e-06	8.0108e-07	9.02787e-07	7.24368e-07	5.52949e-07	1.02375e-06	8.80203e-07	1.63988e-06	1.63481e-06	9.60973e-07	1.11112e-06	8.37673e-07	1.5473e-06	1.15481e-06	9.21431e-07	6.22523e-07
arabinonate	other	1.08733e-05	9.16986e-06	1.06176e-05	9.45227e-06	9.19815e-06	9.30997e-06	8.23965e-06	9.73443e-06	8.65724e-06	8.42395e-06	8.49458e-06	9.20723e-06	1.25994e-05	1.15021e-05	1.32273e-05	1.40468e-05	1.17653e-05	1.4489e-05	1.41531e-05	1.42937e-05	1.27001e-05
galactarate	other	5.28054e-07	5.24584e-07	5.01891e-07	3.05821e-07	2.99146e-07	1.80111e-07	1.9044e-07	3.03602e-07	2.35185e-07	3.17801e-07	2.23722e-07	2.91339e-07	3.87223e-07	2.48911e-07	3.08683e-07	1.96031e-07	3.81866e-07	5.98824e-07	4.40785e-07	5.20326e-07	2.57263e-07
galactose 1-phosphate (Gal-1P)	other	1.35419e-05	1.2228e-05	1.57819e-05	1.48831e-05	1.24288e-05	1.29579e-05	1.72255e-05	1.99703e-05	1.58701e-05	1.27217e-05	1.2034e-05	1.35937e-05	1.64007e-05	1.55569e-05	1.57568e-05	2.32866e-05	1.92652e-05	2.41011e-05	1.73388e-05	1.66878e-05	1.65774e-05
glucarate	other	5.15279e-07	2.73618e-07	1.86535e-07	2.31293e-07	3.65996e-07	2.48691e-07	2.52645e-07	1.07872e-07	1.55319e-07	1.34451e-07	2.57636e-07	2.52026e-07	2.63228e-07	3.0643e-07	2.56729e-07	1.2843e-07	1.98732e-07	7.1198e-07	6.28562e-08	3.4625e-07	2.48623e-07
glucuronate (GlcA)	other	3.61332e-05	3.06439e-05	3.75182e-05	3.74758e-05	3.77953e-05	3.53399e-05	3.59613e-05	4.47828e-05	3.80491e-05	3.39184e-05	3.48446e-05	3.74052e-05	5.47e-05	4.68944e-05	5.50006e-05	6.46467e-05	5.4444e-05	6.76502e-05	5.79171e-05	5.93793e-05	5.13366e-05
glucuronate 1-phosphate (GlcA-1P)	other	5.90409e-08	8.8181e-08	3.80971e-08	2.38829e-06	2.27205e-06	2.34489e-06	1.38663e-05	2.09309e-05	1.35259e-05	3.00591e-06	3.08063e-06	3.32878e-06	3.70876e-06	2.60549e-06	3.82209e-06	3.09857e-05	2.52493e-05	3.07261e-05	9.51311e-06	9.7024e-06	8.18443e-06
glutarate	other	1.08242e-06	1.62903e-06	1.1395e-06	9.57298e-07	1.08501e-06	2.61396e-06	2.26382e-06	1.29198e-06	1.3489e-06	7.03747e-07	7.90399e-07	2.49475e-06	2.02886e-06	2.19829e-06	1.81001e-06	2.3347e-06	1.47023e-06	1.26062e-06	1.96109e-06	1.489e-06	1.4499e-06
glycerate	other	1.13524e-07	4.20124e-07	1.25875e-06	5.23381e-06	2.63117e-06	2.85215e-06	1.32115e-06	3.71079e-06	1.87693e-06	4.1382e-06	4.81687e-06	3.79004e-06	4.38311e-06	4.9381e-06	4.09824e-06	3.26989e-06	3.50617e-06	4.86592e-06	4.18706e-06	6.8266e-06	6.48193e-06
hydroxypropanedioate	other	1.30231e-05	1.10528e-05	1.24308e-05	1.2344e-05	1.26084e-05	1.04094e-05	1.24767e-05	1.08137e-05	1.2233e-05	1.03981e-05	1.08552e-05	1.03361e-05	1.76246e-05	1.72327e-05	1.66984e-05	1.66182e-05	1.40729e-05	1.76245e-05	1.38467e-05	1.50171e-05	1.5809e-05
maleate	other	1.98136e-05	1.41113e-05	2.09743e-05	9.07464e-06	7.43947e-06	1.14864e-05	1.18041e-05	1.76214e-05	1.29581e-05	1.25139e-05	1.27256e-05	1.3634e-05	2.24898e-05	1.6767e-05	2.24952e-05	2.16553e-05	2.39229e-05	3.05104e-05	1.97093e-05	2.21484e-05	1.95051e-05
malonate	other	1.25781e-06	1.22809e-06	1.53045e-06	2.54052e-06	1.21394e-06	1.6772e-06	1.44346e-06	1.62531e-06	1.94383e-06	1.51477e-06	2.16764e-06	2.40979e-06	2.46125e-06	2.68151e-06	1.7137e-06	2.0789e-06	2.5582e-06	3.0522e-06	3.08663e-06	2.18245e-06	2.73474e-06
mesaconate	other	4.55893e-07	3.12063e-07	3.12678e-07	1.14588e-07	5.79527e-07	6.47475e-07	6.32024e-07	2.86286e-07	5.26128e-07	3.45116e-07	6.40309e-07	4.77792e-07	4.96088e-07	2.36315e-07	6.02073e-07	1.03083e-06	9.64692e-07	1.33896e-06	6.25736e-07	5.93043e-07	6.26502e-07
oxalate	other	2.72487e-05	2.569e-05	2.55398e-05	2.59517e-05	2.36399e-05	2.47425e-05	2.6281e-05	2.60062e-05	2.51667e-05	2.37549e-05	2.73139e-05	2.53823e-05	3.0375e-05	3.42362e-05	3.42699e-05	3.48369e-05	2.87824e-05	3.45159e-05	3.26248e-05	3.2111e-05	3.44731e-05
phosphorate (H3PO4)	other	0.0162579	0.015266	0.0168563	0.0182107	0.0176089	0.0173091	0.016053	0.0179808	0.0156613	0.0113671	0.0164745	0.0170637	0.0260549	0.0242895	0.0258551	0.0251957	0.0226274	0.0259295	0.0253906	0.0185367	0.0235982
ribonate	other	0.000324558	0.000269148	0.000367503	0.000337542	0.000321	0.000317344	0.000262002	0.000336296	0.000294361	0.000281263	0.000266264	0.000304615	0.000453182	0.000424378	0.000466291	0.000473512	0.000372058	0.000474991	0.00045722	0.000482107	0.000396448
sulfate (S)	other	0.010229	0.0089527	0.0109153	0.0114506	0.0109102	0.0108387	0.00927055	0.0110816	0.00971228	0.00996906	0.00999928	0.0104403	0.0159077	0.0141526	0.0159199	0.0158247	0.0132354	0.0162807	0.0154925	0.0156825	0.0141437
threonate	other	0.000788069	0.000650052	0.000830981	0.000879992	0.000867785	0.000829899	0.000699716	0.000842269	0.000738636	0.000722036	0.000723965	0.000750138	0.00120316	0.00109696	0.00120536	0.00115273	0.000982017	0.00120836	0.00112114	0.00118347	0.000982773
glyoxylate	other	2.29313e-05	2.65214e-05	2.20965e-05	1.55157e-05	2.33508e-05	2.2204e-05	2.85251e-05	2.0446e-05	2.30108e-05	2.34503e-05	2.93828e-05	2.49454e-05	3.70806e-05	3.67283e-05	2.69053e-05	3.31664e-05	3.22286e-05	2.64685e-05	3.68708e-05	3.74847e-05	3.6954e-05
deoxyribose 5'-phosphate (deoxyribose 5-phosphate)	PPP	1.71391e-07	1.5378e-07	1.93566e-07	2.09071e-07	1.55046e-07	2.70715e-07	4.45261e-07	3.82306e-07	3.2748e-07	2.82985e-07	3.36997e-07	3.1805e-07	3.36353e-07	3.76432e-07	3.83847e-07	4.35858e-07	4.28358e-07	5.56221e-07	3.64589e-07	4.3017e-07	5.96035e-07
erythrose 4-phosphate (E4P)	PPP	1.57201e-06	1.55574e-06	1.29798e-06	1.54664e-06	1.79073e-06	1.95167e-06	1.76731e-06	1.37295e-06	1.66076e-06	1.37593e-06	1.96355e-06	1.81141e-06	2.05704e-06	2.41309e-06	1.9457e-06	2.68963e-06	2.05144e-06	2.04377e-06	2.46485e-06	2.29819e-06	2.50283e-06
gluconate	PPP	0.00334561	0.0028026	0.00348926	0.00345176	0.00335232	0.00315255	0.00285875	0.00342536	0.00306881	0.00290558	0.0029618	0.0030856	0.00477981	0.00428603	0.00480728	0.00478358	0.00393026	0.00495768	0.0045476	0.00473394	0.00409755
gluconate 6-phosphate (gluconate-6P)	PPP	1.07378e-07	1.15612e-07	1.35918e-07	9.71962e-07	8.66006e-07	8.54861e-07	1.91108e-06	2.35884e-06	1.63271e-06	9.80222e-07	9.84409e-07	1.22006e-06	1.01026e-06	8.52073e-07	8.43834e-07	2.18088e-06	1.82445e-06	2.40465e-06	1.29635e-06	1.15237e-06	1.19366e-06
ribose 1-phosphate	PPP	5.46975e-07	2.82415e-07	3.8539e-07	8.41818e-06	4.428e-06	4.12186e-06	2.5239e-06	2.26233e-06	1.38945e-06	1.39964e-06	1.49854e-06	1.33136e-06	6.48313e-06	3.97154e-06	3.77567e-06	2.43647e-06	1.81725e-06	2.41597e-06	2.44574e-06	2.08426e-06	2.152e-06
sedoheptulose 7-phosphate	PPP	5.04852e-07	3.97611e-07	4.78457e-07	5.69593e-05	6.33027e-05	4.87213e-05	1.10936e-05	1.58844e-05	1.07301e-05	7.86399e-06	8.69638e-06	8.36521e-06	0.000108152	0.00010836	8.51986e-05	2.01672e-05	1.89436e-05	2.10809e-05	1.62312e-05	1.64912e-05	1.17826e-05
4-hydroxyproline	-	0.0206002	0.0197576	0.0170467	0.0223453	0.0219491	0.0228464	0.020211	0.0201335	0.0206871	0.0222504	0.0173327	0.0157384	0.0272731	0.0365313	0.0296602	0.0278755	0.0313546	0.02527	0.0237806	0.0301575	0.0238898
Acetylcholine	-	7.46422e-06	2.53244e-05	2.22128e-05	8.80729e-07	6.47698e-06	2.32996e-05	9.73774e-06	1.38559e-05	1.80352e-06	7.82154e-06	4.34231e-06	2.31812e-05	4.04137e-05	1.13604e-05	1.46359e-05	2.76901e-05	4.8739e-06	3.59843e-05	4.87577e-06	1.23798e-06	1.86615e-05
Adenosine	-	5.481e-06	1.23974e-05	9.74691e-06	5.62962e-05	6.60892e-05	5.89981e-05	2.26811e-05	4.65088e-05	1.96736e-05	2.1498e-05	3.24163e-05	9.06055e-06	8.22733e-05	6.93583e-05	7.65596e-05	2.85409e-05	4.13463e-05	3.36099e-05	3.60187e-05	2.02165e-05	2.28775e-05
Alanine	-	0.00129404	0.00109596	0.00116653	0.00405943	0.00430067	0.00401664	0.0034746	0.0037765	0.00333294	0.0036071	0.00350019	0.00292818	0.00574179	0.00681128	0.00608504	0.00508133	0.00523035	0.00455835	0.00466186	0.00562666	0.00452245
Arginine	-	0.374656	0.393801	0.377923	0.388581	0.386299	0.382521	0.399721	0.365172	0.376517	0.395986	0.38142	0.404781	0.00132726	0.00164349	0.00115915	0.00151144	0.00171978	0.000822293	0.0012324	0.000752884	0.00162625
Asparagine	-	0.00361366	0.00373043	0.00369886	0.00418473	0.0044181	0.0044331	0.00447244	0.0039827	0.00417341	0.00410674	0.00450397	0.00399638	0.00567964	0.00604183	0.00560241	0.00558174	0.00545492	0.00500717	0.00588794	0.00539907	0.00615266
Aspartate	-	0.00049795	0.000464159	0.000503704	0.000212099	0.000189319	0.000239571	0.000307943	0.00031322	0.000370571	0.000310409	0.000269995	0.000306464	0.000416492	0.000451854	0.00047088	0.000540832	0.000514931	0.000513769	0.000466709	0.00046235	0.00049686
Betaine	-	0.0118411	0.0226304	0.0165242	0.0156033	0.032181	0.0146363	0.0111456	0.0125487	0.016981	0.0133635	0.0138601	0.014305	0.023333	0.0280416	0.0268982	0.015785	0.020963	0.0207164	0.0164074	0.0209598	0.0214355
Carnitine	-	0.00394163	0.00399084	0.0043251	0.00310568	0.00299829	0.00323989	0.00295843	0.0027923	0.00307769	0.00305346	0.00276151	0.00240743	0.00436721	0.00491641	0.00452488	0.00460107	0.00464093	0.00377299	0.00440526	0.00424572	0.00462036
Choline	-	0.0428253	0.0396685	0.0348895	0.0236106	0.0229179	0.027568	0.0315497	0.0325778	0.0341095	0.0336867	0.0291423	0.0277299	0.0474415	0.0582945	0.0520382	0.0477714	0.0578839	0.0479288	0.0501515	0.0458073	0.0479515
Citrulline	-	0.000799145	0.000836768	0.000902708	0.00107065	0.000962061	0.000974752	0.000893636	0.000718918	0.000761788	0.00074627	0.000842179	0.000840493	0.116929	0.109648	0.113251	0.108026	0.102498	0.101405	0.113007	0.112714	0.126902
Creatine	-	0.0129537	0.01129	0.0121657	0.00947726	0.00943673	0.00972354	0.013727	0.0158846	0.0137603	0.0125651	0.0122978	0.0108756	0.0134236	0.0160502	0.0144907	0.0212068	0.0217844	0.0188698	0.0139493	0.0149506	0.0150196
Creatinine	-	0.00481965	0.00499514	0.00429573	0.00482864	0.00555994	0.00526975	0.00536692	0.00509885	0.0049058	0.00514162	0.00539284	0.00479813	0.00794762	0.00740041	0.00770793	0.00690353	0.00663783	0.00709489	0.00772238	0.00691865	0.00795272
Cystine	-	0.012602	0.0127703	0.0125817	0.0022795	0.00197514	0.00264664	0.00297361	0.00252192	0.00333194	0.00393312	0.00284471	0.00352296	0.00183754	0.00195422	0.00193391	0.00325526	0.00305396	0.00311642	0.0036303	0.0030827	0.00386792
glutamic acid	-	0.00456361	0.00430076	0.00377839	0.00882895	0.0088592	0.00941857	0.0111084	0.0108767	0.0107413	0.0112046	0.0087689	0.00825343	0.0127805	0.0163808	0.0130349	0.0142739	0.0172457	0.0134014	0.0121376	0.0146586	0.0124437
Glutamine	-	0.0946408	0.0942666	0.0935067	0.0628974	0.0615175	0.0698538	0.0777852	0.0677552	0.0789462	0.0748193	0.0792899	0.0732493	0.0872195	0.0978637	0.0864332	0.105427	0.109354	0.0933784	0.106584	0.0966826	0.110045
Glycine	-	4.5013e-05	3.76597e-05	4.24938e-05	3.21757e-05	3.48022e-05	3.87856e-05	4.00803e-05	4.09239e-05	3.6061e-05	3.47459e-05	3.50295e-05	3.84817e-05	4.27193e-05	5.77291e-05	5.54527e-05	4.28386e-05	5.78637e-05	4.22451e-05	4.93286e-05	4.51804e-05	6.17319e-05
Histidine	-	0.0454855	0.0465906	0.0443184	0.0395323	0.0390432	0.0425255	0.0433275	0.042298	0.0440646	0.0442413	0.043481	0.0452104	0.0570898	0.0595553	0.0583155	0.0596691	0.0606655	0.0594278	0.0616808	0.059775	0.0649914
hypotaurine	-	9.27053e-06	9.06117e-06	1.05228e-05	4.09979e-07	6.75932e-07	5.53971e-07	9.62894e-06	8.16291e-06	2.74399e-06	2.27336e-06	5.30755e-06	3.44143e-06	5.45894e-06	3.68786e-06	4.94771e-06	1.18637e-05	1.19343e-05	1.04103e-05	4.90482e-06	4.5022e-06	3.75003e-06
isoleucine	-	0.0104527	0.0108835	0.0104052	0.00480657	0.00471918	0.00507931	0.00598222	0.0056144	0.00584098	0.00629104	0.00601881	0.00585465	0.007321	0.00757189	0.00706178	0.00842143	0.00799278	0.0087563	0.00896071	0.0082395	0.00894083
kynurenine	-	1.77524e-05	2.20621e-05	2.4245e-05	1.65182e-05	2.31657e-05	2.28946e-05	1.62589e-05	2.10202e-05	2.26471e-05	1.57634e-05	2.24273e-05	1.88318e-05	2.61334e-05	3.40935e-05	3.44915e-05	2.52287e-05	2.56587e-05	3.2451e-05	2.3181e-05	3.9862e-05	2.61947e-05
leucine	-	0.0112367	0.0113897	0.0112522	0.00501996	0.00503864	0.0053121	0.00729538	0.00631419	0.00698658	0.00694992	0.00673422	0.00712907	0.00846521	0.00830582	0.00883183	0.0099757	0.0103316	0.0097337	0.0109925	0.00970697	0.0123563
Lysine	-	0.00430735	0.00496971	0.004625	0.00218085	0.00214267	0.0024181	0.00362758	0.00332456	0.00373884	0.0033753	0.00334211	0.0033788	0.0123984	0.0120713	0.0134355	0.0160581	0.0145932	0.0151939	0.0171552	0.0145895	0.0158067
Methionine	-	0.00275387	0.00283392	0.00267046	0.00119762	0.00112276	0.00125027	0.00165836	0.0014592	0.00163998	0.00174264	0.00169592	0.0018082	0.00242041	0.00260599	0.0026553	0.00243185	0.00252778	0.00253562	0.00273664	0.00251395	0.00284133
Methionine Sulfoxide	-	0.000770301	0.000660504	0.000632528	0.000969549	0.00089594	0.00100596	0.00091019	0.000943348	0.000930724	0.000968855	0.000714215	0.000686748	0.00119706	0.00163588	0.00126162	0.00124003	0.00140696	0.000967184	0.000954254	0.00135912	0.00105388
Ornithine	-	0.00252055	0.00275799	0.00269209	0.00178582	0.00168118	0.00184628	0.00224568	0.00188745	0.00194842	0.00192536	0.00223867	0.00234341	0.00143602	0.0013316	0.00143821	0.00177642	0.00147513	0.00179793	0.0018893	0.00164693	0.00179495
phenylalaine	-	0.00610093	0.00618802	0.00595977	0.0029175	0.00304393	0.00340296	0.00508613	0.00466356	0.00481086	0.00475907	0.00481543	0.0048772	0.00616821	0.00633951	0.00652745	0.00801817	0.00740418	0.00759955	0.00738118	0.00707013	0.00787698
Proline	-	0.0489216	0.0493311	0.0491299	0.0841746	0.080118	0.0822705	0.0688258	0.0821543	0.0716693	0.0734152	0.0827348	0.0670734	0.110044	0.0942684	0.102485	0.0840851	0.106929	0.108185	0.0977433	0.110896	0.0952037
pyroglutamic acid	-	0.0771809	0.0757478	0.0758479	0.0508554	0.0499835	0.0562319	0.0594657	0.0521934	0.0622669	0.0606952	0.0613353	0.0580569	0.0674343	0.0784493	0.066594	0.0825527	0.0883857	0.0721771	0.0847126	0.0756031	0.0840535
S-adenosylhomocysteine (SAH)	-	1.03183e-05	1.96201e-05	8.24358e-06	1.82973e-05	2.86403e-05	2.89905e-05	8.7896e-05	4.65625e-05	4.59586e-05	3.25567e-05	5.99932e-05	5.50614e-05	6.8304e-05	2.74976e-05	5.86173e-05	8.97038e-05	4.95477e-05	9.05689e-05	0.000118212	4.49111e-05	7.63548e-05
S-adenosylmethionine (SAM)	-	1.6126e-05	1.14383e-05	1.55747e-05	0.000102055	0.000131389	0.000109623	0.000195194	0.000199254	0.000188457	0.000137497	0.000133712	0.000146306	0.000153593	0.000158532	0.000128771	0.000233869	0.000255152	0.00023487	0.000204751	0.000192734	0.000189004
Sarcosine	-	0.000592555	0.000720552	0.000555874	0.000685168	0.000705771	0.000557334	0.000845045	0.000669581	0.000683006	0.00049873	0.000776472	0.000709741	0.000947651	0.000882817	0.00112894	0.00104865	0.00107651	0.000544219	0.000886643	0.000792745	0.0011392
Serine	-	0.00123209	0.00131292	0.0011741	0.00133049	0.0014027	0.00132635	0.00155787	0.0013876	0.00157931	0.0015236	0.00171986	0.00142416	0.00177243	0.00199825	0.00183009	0.00185669	0.00184183	0.00165631	0.00200054	0.00197913	0.00203202
Taurine	-	8.84331e-05	8.9045e-05	7.48178e-05	6.57621e-05	8.45388e-05	9.86428e-05	9.42731e-05	0.000106537	0.000115921	6.57727e-05	9.2405e-05	8.12217e-05	0.000138251	9.54847e-05	0.000149554	0.000166877	0.000145748	0.000125079	0.000157034	0.000100868	0.000145476
Threonine	-	0.00258676	0.00250635	0.00229242	0.001477	0.0013883	0.00151351	0.00191162	0.00191541	0.00196078	0.00206795	0.0016899	0.00163314	0.00247057	0.00293157	0.00265529	0.00290846	0.00292976	0.00267422	0.00253943	0.00288315	0.00258471
tryptophan	-	0.00108384	0.0011036	0.00105591	0.000504415	0.000508939	0.000572101	0.000890971	0.000824222	0.000850252	0.000808884	0.000830303	0.000853385	0.00112388	0.00108803	0.00116155	0.00136475	0.00126954	0.00131403	0.00129528	0.00123919	0.00138693
Tyrosine	-	0.0022359	0.00219826	0.00227912	0.00129871	0.00141496	0.00165676	0.00189342	0.00172555	0.00198123	0.00185913	0.00188485	0.00182283	0.00265162	0.00273761	0.00269144	0.00297865	0.00278462	0.00267782	0.00264395	0.00269494	0.00286979
Valine	-	0.00439158	0.00372434	0.0045028	0.00323333	0.0035522	0.00309426	0.0032836	0.00273253	0.00304227	0.00296171	0.00330993	0.00307107	0.00509713	0.00458561	0.00533952	0.00406186	0.00558483	0.00373779	0.0041375	0.00530118	0.00658054
NOTE
Metabolomics analysis of media corresponds to the cell pellets
Column name	Treatment group
Blank_S1, S2, S3	No cells
Control_S1, S2, S3	No treatment
Carboplatin_S1, S2, S3	Carboplatin (125 µM)
Cisplatin_S1, S2, S3	Cisplatin (10 µM)
ADI-PEG20_S1, S2, S3	ADI-PEG20 (1 µM)
Carboplatin_ADI-PEG20_S1, S2, S3	Carboplatin (125 µM) + ADI-PEG20 (1 µM)
Cisplatin+ADI-PEG20_S1, S2, S3	Cisplatin (10 µM) + ADI-PEG20 (1 µM)
